# Supplementary material for: Seven species new to science and one newly recorded species of the ant genus Myrmica Latreille, 1804 from China, with proposal of a new synonym (Hymenoptera, Formicidae)
Source: Zookeys. 2016 Jan 11;(551):85–128. doi: 10.3897/zookeys.551.6005 (PMC4741292; doi:10.3897/zookeys.551.6005)
Supplement: XML Treatment for Myrmica luteola [file zookeys.551.6005-treatment1.xml]

<!DOCTYPE tp:taxon-treatment
  PUBLIC "-//TaxonX//DTD Taxonomic Treatment Publishing DTD v0 20100105//EN" "tax-treatment-NSO.dtd">
<tp:taxon-treatment xmlns:tp="http://www.plazi.org/taxpub"><tp:treatment-meta><kwd-group><label>Taxon classification</label><kwd><named-content content-type="kingdom">Animalia</named-content></kwd><kwd><named-content content-type="order">Hymenoptera</named-content></kwd><kwd><named-content content-type="family">Formicidae</named-content></kwd></kwd-group><mixed-citation publication-type="journal"><person-group><name><surname>Chen</surname><given-names>Zhilin</given-names></name><name><surname>Zhou</surname><given-names>Shanyi</given-names></name><name><surname>Huang</surname><given-names>Jianhua</given-names></name></person-group><article-title>Seven species new to science and one newly recorded species of the ant genus <italic><tp:taxon-name><tp:taxon-name-part taxon-name-part-type="genus">Myrmica</tp:taxon-name-part></tp:taxon-name></italic> Latreille, 1804 from China, with proposal of a new synonym (<tp:taxon-name><tp:taxon-name-part taxon-name-part-type="order">Hymenoptera</tp:taxon-name-part></tp:taxon-name>, <tp:taxon-name><tp:taxon-name-part taxon-name-part-type="family">Formicidae</tp:taxon-name-part></tp:taxon-name>)</article-title><source>Zookeys</source><day>11</day><month>1</month><year>2016</year><volume>2016</volume><issue>551</issue><fpage>85</fpage><lpage>128</lpage><pub-id pub-id-type="doi">10.3897/zookeys.551.6005</pub-id></mixed-citation></tp:treatment-meta><tp:nomenclature><tp:taxon-name>
            <tp:taxon-name-part taxon-name-part-type="genus">Myrmica</tp:taxon-name-part>
            <tp:taxon-name-part taxon-name-part-type="species">luteola</tp:taxon-name-part>
          </tp:taxon-name><tp:taxon-authority>Kupyanskaya, 1990</tp:taxon-authority><xref ref-type="fig" rid="F1">Figures 1–4</xref><tp:nomenclature-citation-list><tp:nomenclature-citation><tp:taxon-name><tp:taxon-name-part taxon-name-part-type="genus">Myrmica</tp:taxon-name-part> <tp:taxon-name-part taxon-name-part-type="species">luteola</tp:taxon-name-part></tp:taxon-name><comment> Kupyanskaya, 1990: 103, Figs <xref ref-type="fig" rid="F4">16</xref>, <xref ref-type="fig" rid="F5">17</xref> (w.q.) RUSSIA; 2003: 239; <xref ref-type="bibr" rid="B67">Radchenko and Elmes 2010</xref>: 197.</comment></tp:nomenclature-citation><tp:nomenclature-citation><tp:taxon-name><tp:taxon-name-part taxon-name-part-type="genus">Myrmica</tp:taxon-name-part> <tp:taxon-name-part taxon-name-part-type="species">zhengi</tp:taxon-name-part></tp:taxon-name><comment> Ma &amp; Xu, 2011: 795, figs 1−5 (w.m.) CHINA. <bold>syn. n.</bold></comment></tp:nomenclature-citation></tp:nomenclature-citation-list></tp:nomenclature><tp:treatment-sec sec-type="material"><title>Material examined.</title><p><bold><italic><tp:taxon-name><tp:taxon-name-part taxon-name-part-type="genus">Myrmica</tp:taxon-name-part> <tp:taxon-name-part taxon-name-part-type="species">zhengi</tp:taxon-name-part></tp:taxon-name></italic></bold>: paratypes, 4 workers: Foping Nature Reserve (<named-content xmlns:xlink="http://www.w3.org/1999/xlink" content-type="dwc:verbatimCoordinates" xlink:type="simple">33°42'N, 107°48'E</named-content>), Shaanxi Province, China. 23.vii.2006, leg. Libin Ma, No. G060078; 3 workers: Qin Ling, Shaanxi Province, China. 27.vii.2006, leg. Zhao Tan, No. G060158; 1 worker, identification and presentation by Alexander G. Radchenko, but lack of collecting information.</p></tp:treatment-sec><tp:treatment-sec sec-type="Differential diagnosis"><title>Differential diagnosis.</title><p>As <xref ref-type="bibr" rid="B67">Radchenko and Elmes (2010)</xref> noted, this species is very easy to distinguish from all other <italic><tp:taxon-name><tp:taxon-name-part taxon-name-part-type="genus">Myrmica</tp:taxon-name-part></tp:taxon-name></italic> species due to its unique features, i.e. strongly reduced and simple non-pectinate spurs on the middle and hind tibiae, and somewhat developed ventral petiolar and postpetiolar processes. Moreover, the workers show another feature that very rarely occurs in <italic><tp:taxon-name><tp:taxon-name-part taxon-name-part-type="genus">Myrmica</tp:taxon-name-part></tp:taxon-name></italic> species: the base of the first gastral tergite is distinctly longitudinally striated. <xref ref-type="bibr" rid="B43">Ma and Xu (2011)</xref> described <italic><tp:taxon-name><tp:taxon-name-part taxon-name-part-type="genus">Myrmica</tp:taxon-name-part> <tp:taxon-name-part taxon-name-part-type="species">zhengi</tp:taxon-name-part></tp:taxon-name></italic> from Shaanxi perhaps without reading the papers by <xref ref-type="bibr" rid="B37">Kupyanskaya (1990)</xref> and Radchenko et al. (2003a, 2010). These three important references are also not cited by Ma &amp; Xu, so that they missed the key features. After a careful comparison of the five workers paratype and one queen paratype of <italic><tp:taxon-name><tp:taxon-name-part taxon-name-part-type="genus">Myrmica</tp:taxon-name-part> <tp:taxon-name-part taxon-name-part-type="species">zhengi</tp:taxon-name-part></tp:taxon-name></italic> with the original morphological descriptions and the identified specimens of <italic><tp:taxon-name><tp:taxon-name-part taxon-name-part-type="genus">Myrmica</tp:taxon-name-part> <tp:taxon-name-part taxon-name-part-type="species">luteola</tp:taxon-name-part></tp:taxon-name></italic> by Prof. Alexander G. Radchenko (Museum and Institute of Zoology Polish Academy of Sciences, Poland), we found no differences between them; therefore, we propose <italic><tp:taxon-name><tp:taxon-name-part taxon-name-part-type="genus">Myrmica</tp:taxon-name-part> <tp:taxon-name-part taxon-name-part-type="species">zhengi</tp:taxon-name-part></tp:taxon-name></italic> as a junior synonym of <italic><tp:taxon-name><tp:taxon-name-part taxon-name-part-type="genus">Myrmica</tp:taxon-name-part> <tp:taxon-name-part taxon-name-part-type="species">luteola</tp:taxon-name-part></tp:taxon-name></italic>.</p><fig id="F1" position="float" orientation="portrait"><label>Figures 1–4.</label><caption><p>
          <italic><tp:taxon-name><tp:taxon-name-part taxon-name-part-type="genus">Myrmica</tp:taxon-name-part> <tp:taxon-name-part taxon-name-part-type="species">zhengi</tp:taxon-name-part></tp:taxon-name></italic> Ma &amp; Xu, 2011 = <italic><tp:taxon-name><tp:taxon-name-part taxon-name-part-type="genus">Myrmica</tp:taxon-name-part> <tp:taxon-name-part taxon-name-part-type="species">luteola</tp:taxon-name-part></tp:taxon-name></italic> Kupyanskaya, 1990. worker (paratype) (G060078). <bold>1</bold> head in full-face view <bold>2</bold> body in profile view <bold>3</bold> spurs of hind tibiae <bold>4</bold> body in dorsal view.</p></caption><graphic xmlns:xlink="http://www.w3.org/1999/xlink" xlink:href="zookeys-551-085-g001.jpg" position="float" orientation="portrait" xlink:type="simple" id="oo_72630.jpg"/></fig></tp:treatment-sec><tp:treatment-sec><!--Section generated to contain objects referenced in tp:taxon-treatment.--><fig id="F4" position="float" orientation="portrait"><label>Figures 14–16.</label><caption><p>
          <italic><tp:taxon-name><tp:taxon-name-part taxon-name-part-type="genus">Myrmica</tp:taxon-name-part> <tp:taxon-name-part taxon-name-part-type="species">liui</tp:taxon-name-part></tp:taxon-name></italic> sp. n. worker (No. G100237). <bold>14</bold> body in profile view <bold>15</bold> head in full-face view <bold>16</bold> body in dorsal view.</p></caption><graphic xmlns:xlink="http://www.w3.org/1999/xlink" xlink:href="zookeys-551-085-g004.jpg" position="float" orientation="portrait" xlink:type="simple" id="oo_72634.jpg"/></fig><fig id="F5" position="float" orientation="portrait"><label>Figures 17–19.</label><caption><p>
          <italic><tp:taxon-name><tp:taxon-name-part taxon-name-part-type="genus">Myrmica</tp:taxon-name-part> <tp:taxon-name-part taxon-name-part-type="species">huaii</tp:taxon-name-part></tp:taxon-name></italic> sp. n. worker (No. G120347). <bold>17</bold> body in profile view <bold>18</bold> head in full-face view <bold>19</bold> body in dorsal view.</p></caption><graphic xmlns:xlink="http://www.w3.org/1999/xlink" xlink:href="zookeys-551-085-g005.jpg" position="float" orientation="portrait" xlink:type="simple" id="oo_72635.jpg"/></fig></tp:treatment-sec><ref-list><ref id="B67"><mixed-citation xmlns:xlink="http://www.w3.org/1999/xlink" xlink:type="simple">
          <person-group><name name-style="western"><surname>Radchenko</surname><given-names>AG</given-names></name><name name-style="western"><surname>Elmes</surname><given-names>GW</given-names></name></person-group> (<year>2010</year>) <article-title><italic><tp:taxon-name><tp:taxon-name-part taxon-name-part-type="genus">Myrmica</tp:taxon-name-part></tp:taxon-name></italic> ants (<tp:taxon-name><tp:taxon-name-part taxon-name-part-type="order">Hymenoptera</tp:taxon-name-part></tp:taxon-name>, <tp:taxon-name><tp:taxon-name-part taxon-name-part-type="family">Formicidae</tp:taxon-name-part></tp:taxon-name>) of the Old World.</article-title> <source>Fauna Mundi</source> <volume>3</volume>: <fpage>1</fpage>−<lpage>789</lpage>.</mixed-citation></ref><ref id="B43"><mixed-citation xmlns:xlink="http://www.w3.org/1999/xlink" xlink:type="simple">
          <person-group><name name-style="western"><surname>Ma</surname><given-names>LB</given-names></name><name name-style="western"><surname>Xu</surname><given-names>SQ</given-names></name></person-group> (<year>2011</year>) <article-title>A new ant species of the genus <italic><tp:taxon-name><tp:taxon-name-part taxon-name-part-type="genus">Myrmica</tp:taxon-name-part></tp:taxon-name></italic> from China (<tp:taxon-name><tp:taxon-name-part taxon-name-part-type="order">Hymenoptera</tp:taxon-name-part></tp:taxon-name>: <tp:taxon-name><tp:taxon-name-part taxon-name-part-type="superfamily">Formicoidea</tp:taxon-name-part></tp:taxon-name>).</article-title> <source>Acta Zootaxonomica Sinica</source> <volume>36</volume>(<issue>3</issue>): <fpage>795</fpage>−<fpage>798</fpage>.</mixed-citation></ref><ref id="B37"><mixed-citation xmlns:xlink="http://www.w3.org/1999/xlink" xlink:type="simple">
          <person-group><name name-style="western"><surname>Kupyanskaya</surname><given-names>AN</given-names></name></person-group> (<year>1990</year>) <source>Murav'i Dal'nego Vostoka SSR</source> [<trans-source xml:lang="en">The ants of the Far East.</trans-source>]. <publisher-loc>Vladivostok</publisher-loc>, <publisher-name>DVO AN SSSR</publisher-name>, <size units="page">258 pp</size>.</mixed-citation></ref></ref-list></tp:taxon-treatment>
