# Supplementary material for: Seven species new to science and one newly recorded species of the ant genus Myrmica Latreille, 1804 from China, with proposal of a new synonym (Hymenoptera, Formicidae)
Source: Zookeys. 2016 Jan 11;(551):85–128. doi: 10.3897/zookeys.551.6005 (PMC4741292; doi:10.3897/zookeys.551.6005)
Supplement: XML Treatment for Myrmica forcipata [file zookeys.551.6005-treatment2.xml]

<!DOCTYPE tp:taxon-treatment
  PUBLIC "-//TaxonX//DTD Taxonomic Treatment Publishing DTD v0 20100105//EN" "tax-treatment-NSO.dtd">
<tp:taxon-treatment xmlns:tp="http://www.plazi.org/taxpub"><tp:treatment-meta><kwd-group><label>Taxon classification</label><kwd><named-content content-type="kingdom">Animalia</named-content></kwd><kwd><named-content content-type="order">Hymenoptera</named-content></kwd><kwd><named-content content-type="family">Formicidae</named-content></kwd></kwd-group><mixed-citation publication-type="journal"><person-group><name><surname>Chen</surname><given-names>Zhilin</given-names></name><name><surname>Zhou</surname><given-names>Shanyi</given-names></name><name><surname>Huang</surname><given-names>Jianhua</given-names></name></person-group><article-title>Seven species new to science and one newly recorded species of the ant genus <italic><tp:taxon-name><tp:taxon-name-part taxon-name-part-type="genus">Myrmica</tp:taxon-name-part></tp:taxon-name></italic> Latreille, 1804 from China, with proposal of a new synonym (<tp:taxon-name><tp:taxon-name-part taxon-name-part-type="order">Hymenoptera</tp:taxon-name-part></tp:taxon-name>, <tp:taxon-name><tp:taxon-name-part taxon-name-part-type="family">Formicidae</tp:taxon-name-part></tp:taxon-name>)</article-title><source>Zookeys</source><day>11</day><month>1</month><year>2016</year><volume>2016</volume><issue>551</issue><fpage>85</fpage><lpage>128</lpage><pub-id pub-id-type="doi">10.3897/zookeys.551.6005</pub-id></mixed-citation></tp:treatment-meta><tp:nomenclature><tp:taxon-name>
            <tp:taxon-name-part taxon-name-part-type="genus">Myrmica</tp:taxon-name-part>
            <tp:taxon-name-part taxon-name-part-type="species">forcipata</tp:taxon-name-part>
          </tp:taxon-name><tp:taxon-authority>Karavajev, 1931</tp:taxon-authority><xref ref-type="fig" rid="F2">Figures 5–7</xref><!--PageBreak--><tp:nomenclature-citation-list><tp:nomenclature-citation><tp:taxon-name><tp:taxon-name-part taxon-name-part-type="genus">Myrmica</tp:taxon-name-part> <tp:taxon-name-part taxon-name-part-type="species">forcipata</tp:taxon-name-part></tp:taxon-name><comment> Karavajev, 1931: 105, fig. 2 (w.) RUSSIA; <xref ref-type="bibr" rid="B67">Radchenko and Elmes 2010</xref>: 134.</comment></tp:nomenclature-citation></tp:nomenclature-citation-list></tp:nomenclature><tp:treatment-sec sec-type="material"><title>Material examined.</title><p>5 workers, Xiaowutai Mountain, Hebei province, China, <named-content xmlns:xlink="http://www.w3.org/1999/xlink" content-type="dwc:verbatimCoordinates" xlink:type="simple">39°00'25"N, 113°35'46"E</named-content>, 1751m, 21.vi.2009, leg. Shanyi Zhou, No. G090211.</p></tp:treatment-sec><tp:treatment-sec sec-type="Differential diagnosis"><title>Differential diagnosis.</title><p>This species is similar to <italic><tp:taxon-name><tp:taxon-name-part taxon-name-part-type="genus">Myrmica</tp:taxon-name-part> <tp:taxon-name-part taxon-name-part-type="species">angulinodis</tp:taxon-name-part></tp:taxon-name></italic>, but differs from the latter by the distinct, though not large, vertical lobe at the scape bend. This species was previously known only from south and east Siberia, Mongolia, but absent in the Russian far east. Herein this species is recorded from China for the first time.</p><fig id="F2" position="float" orientation="portrait"><label>Figures 5–7.</label><caption><p>
          <italic><tp:taxon-name><tp:taxon-name-part taxon-name-part-type="genus">Myrmica</tp:taxon-name-part> <tp:taxon-name-part taxon-name-part-type="species">forcipata</tp:taxon-name-part></tp:taxon-name></italic> Karavajev, 1931. Worker (No. G090211). <bold>5</bold> body in profile view <bold>6</bold> head in full-face view <bold>7</bold> body in dorsal view.</p></caption><graphic xmlns:xlink="http://www.w3.org/1999/xlink" xlink:href="zookeys-551-085-g002.jpg" position="float" orientation="portrait" xlink:type="simple" id="oo_72631.jpg"/></fig><!--PageBreak--></tp:treatment-sec><ref-list><ref id="B67"><mixed-citation xmlns:xlink="http://www.w3.org/1999/xlink" xlink:type="simple">
          <person-group><name name-style="western"><surname>Radchenko</surname><given-names>AG</given-names></name><name name-style="western"><surname>Elmes</surname><given-names>GW</given-names></name></person-group> (<year>2010</year>) <article-title><italic><tp:taxon-name><tp:taxon-name-part taxon-name-part-type="genus">Myrmica</tp:taxon-name-part></tp:taxon-name></italic> ants (<tp:taxon-name><tp:taxon-name-part taxon-name-part-type="order">Hymenoptera</tp:taxon-name-part></tp:taxon-name>, <tp:taxon-name><tp:taxon-name-part taxon-name-part-type="family">Formicidae</tp:taxon-name-part></tp:taxon-name>) of the Old World.</article-title> <source>Fauna Mundi</source> <volume>3</volume>: <fpage>1</fpage>−<lpage>789</lpage>.</mixed-citation></ref></ref-list></tp:taxon-treatment>
