# Supplementary material for: Seven species new to science and one newly recorded species of the ant genus Myrmica Latreille, 1804 from China, with proposal of a new synonym (Hymenoptera, Formicidae)
Source: Zookeys. 2016 Jan 11;(551):85–128. doi: 10.3897/zookeys.551.6005 (PMC4741292; doi:10.3897/zookeys.551.6005)
Supplement: XML Treatment for Myrmica dongi [file zookeys.551.6005-treatment3.xml]

<!DOCTYPE tp:taxon-treatment
  PUBLIC "-//TaxonX//DTD Taxonomic Treatment Publishing DTD v0 20100105//EN" "tax-treatment-NSO.dtd">
<tp:taxon-treatment xmlns:tp="http://www.plazi.org/taxpub"><tp:treatment-meta><kwd-group><label>Taxon classification</label><kwd><named-content content-type="kingdom">Animalia</named-content></kwd><kwd><named-content content-type="order">Hymenoptera</named-content></kwd><kwd><named-content content-type="family">Formicidae</named-content></kwd></kwd-group><mixed-citation publication-type="journal"><person-group><name><surname>Chen</surname><given-names>Zhilin</given-names></name><name><surname>Zhou</surname><given-names>Shanyi</given-names></name><name><surname>Huang</surname><given-names>Jianhua</given-names></name></person-group><article-title>Seven species new to science and one newly recorded species of the ant genus <italic><tp:taxon-name><tp:taxon-name-part taxon-name-part-type="genus">Myrmica</tp:taxon-name-part></tp:taxon-name></italic> Latreille, 1804 from China, with proposal of a new synonym (<tp:taxon-name><tp:taxon-name-part taxon-name-part-type="order">Hymenoptera</tp:taxon-name-part></tp:taxon-name>, <tp:taxon-name><tp:taxon-name-part taxon-name-part-type="family">Formicidae</tp:taxon-name-part></tp:taxon-name>)</article-title><source>Zookeys</source><day>11</day><month>1</month><year>2016</year><volume>2016</volume><issue>551</issue><fpage>85</fpage><lpage>128</lpage><pub-id pub-id-type="doi">10.3897/zookeys.551.6005</pub-id></mixed-citation></tp:treatment-meta><tp:nomenclature><tp:taxon-name>
            <tp:taxon-name-part taxon-name-part-type="genus">Myrmica</tp:taxon-name-part>
            <tp:taxon-name-part taxon-name-part-type="species">dongi</tp:taxon-name-part>
            <object-id xmlns:xlink="http://www.w3.org/1999/xlink" content-type="zoobank" xlink:type="simple">http://zoobank.org/6B0F6901-D0FD-4CF4-8D7A-0DC06960C419</object-id>
          </tp:taxon-name><tp:taxon-status xmlns:xlink="http://www.w3.org/1999/xlink" xlink:type="simple">sp. n.</tp:taxon-status><xref ref-type="fig" rid="F3">Figures 8–13</xref></tp:nomenclature><tp:treatment-sec sec-type="type material"><title>Type material.</title><p>
            <bold>Holotype worker.</bold> Sejila Mountain, Linzhi County, Xizang Autonomous Region, <named-content xmlns:xlink="http://www.w3.org/1999/xlink" content-type="dwc:verbatimCoordinates" xlink:type="simple">29°40'00"N, 94°23'08"E</named-content>, 4200m, 14.vi.2009, leg. Shuang Zhao, No. G090156. <bold>Paratypes.</bold> 1 worker, 11.vi.2009, No. G090156; 1 worker, 14.vi.2009, No. G090137; 1 worker, 15.vi.2009, No. G090141; 1 queen, 17.vi.2009, No. G090149; the locality and collector the same as holotype.</p></tp:treatment-sec><tp:treatment-sec sec-type="Measurements and descriptions"><title>Measurements and descriptions.</title><p>
            <bold>Holotype worker</bold> (Figs <xref ref-type="fig" rid="F3">8–10</xref>). <abbrev xmlns:xlink="http://www.w3.org/1999/xlink" xlink:title="length of the head in full face view, measured in a straight line from the middle of anterior clypeal margin to the middle of posterior margin" xlink:type="simple">HL</abbrev> 1.40, <abbrev xmlns:xlink="http://www.w3.org/1999/xlink" xlink:title="maximum width of the head in full face view behind the eyes" xlink:type="simple">HW</abbrev> 1.25, <abbrev xmlns:xlink="http://www.w3.org/1999/xlink" xlink:title="minimum distance of frons between the frontal carinae" xlink:type="simple">FW</abbrev> 0.50, <abbrev xmlns:xlink="http://www.w3.org/1999/xlink" xlink:title="maximum distance between the outer borders of the frontal lobes" xlink:type="simple">FLW</abbrev> 0.53, <abbrev xmlns:xlink="http://www.w3.org/1999/xlink" xlink:title="maximum straight length of the antennal scape in profile view" xlink:type="simple">SL</abbrev> 1.15, <abbrev xmlns:xlink="http://www.w3.org/1999/xlink" xlink:title="maximum width of pronotum in dorsal view" xlink:type="simple">PW</abbrev> 0.87, <abbrev xmlns:xlink="http://www.w3.org/1999/xlink" xlink:title="length of mesosoma in profile, measured from the point at which the pronotum meets the cervical shield to the posterior basal angle of the metapleuron" xlink:type="simple">ML</abbrev> 1.75, <abbrev xmlns:xlink="http://www.w3.org/1999/xlink" xlink:title="maximum length of petiole in dorsal view" xlink:type="simple">PL</abbrev> 0.50, <abbrev xmlns:xlink="http://www.w3.org/1999/xlink" xlink:title="maximum height of petiole in profile view" xlink:type="simple">PH</abbrev> 0.45, <abbrev xmlns:xlink="http://www.w3.org/1999/xlink" xlink:title="straight length of propodeal spine in profile view, from its tip to the deepest point of the propodeal constriction at the base of the spine" xlink:type="simple">ESL</abbrev> 0.40, <abbrev xmlns:xlink="http://www.w3.org/1999/xlink" xlink:title="HL/HW" xlink:type="simple">CI</abbrev> 1.12, <abbrev xmlns:xlink="http://www.w3.org/1999/xlink" xlink:title="FW/HW" xlink:type="simple">FI</abbrev> 0.40, <abbrev xmlns:xlink="http://www.w3.org/1999/xlink" xlink:title="FLW/FW" xlink:type="simple">FLI</abbrev> 1.06, SI<sub>1</sub> 0.82, SI<sub>2</sub> 0.92, <abbrev xmlns:xlink="http://www.w3.org/1999/xlink" xlink:title="ESL/HW" xlink:type="simple">ESLI</abbrev> 0.32. <bold>Paratype workers</bold> (n = 3). <abbrev xmlns:xlink="http://www.w3.org/1999/xlink" xlink:title="length of the head in full face view, measured in a straight line from the middle of anterior clypeal margin to the middle of posterior margin" xlink:type="simple">HL</abbrev> 1.30−1.41, <abbrev xmlns:xlink="http://www.w3.org/1999/xlink" xlink:title="maximum width of the head in full face view behind the eyes" xlink:type="simple">HW</abbrev> 1.10−1.25, <abbrev xmlns:xlink="http://www.w3.org/1999/xlink" xlink:title="minimum distance of frons between the frontal carinae" xlink:type="simple">FW</abbrev> 0.48−0.50 <abbrev xmlns:xlink="http://www.w3.org/1999/xlink" xlink:title="maximum distance between the outer borders of the frontal lobes" xlink:type="simple">FLW</abbrev> 0.50−0.53, <abbrev xmlns:xlink="http://www.w3.org/1999/xlink" xlink:title="maximum straight length of the antennal scape in profile view" xlink:type="simple">SL</abbrev> 1.10−1.12, <abbrev xmlns:xlink="http://www.w3.org/1999/xlink" xlink:title="maximum width of pronotum in dorsal view" xlink:type="simple">PW</abbrev> 0.82−0.90, <abbrev xmlns:xlink="http://www.w3.org/1999/xlink" xlink:title="length of mesosoma in profile, measured from the point at which the pronotum meets the cervical shield to the posterior basal angle of the metapleuron" xlink:type="simple">ML</abbrev> 1.70−1.79, <abbrev xmlns:xlink="http://www.w3.org/1999/xlink" xlink:title="maximum length of petiole in dorsal view" xlink:type="simple">PL</abbrev> 0.42−0.51, <abbrev xmlns:xlink="http://www.w3.org/1999/xlink" xlink:title="maximum height of petiole in profile view" xlink:type="simple">PH</abbrev> 0.42−0.58, <abbrev xmlns:xlink="http://www.w3.org/1999/xlink" xlink:title="straight length of propodeal spine in profile view, from its tip to the deepest point of the propodeal constriction at the base of the spine" xlink:type="simple">ESL</abbrev> 0.37−0.45, <abbrev xmlns:xlink="http://www.w3.org/1999/xlink" xlink:title="HL/HW" xlink:type="simple">CI</abbrev> 1.13−1.17, <abbrev xmlns:xlink="http://www.w3.org/1999/xlink" xlink:title="FW/HW" xlink:type="simple">FI</abbrev> 0.35−0.36, <abbrev xmlns:xlink="http://www.w3.org/1999/xlink" xlink:title="FLW/FW" xlink:type="simple">FLI</abbrev> 1.04−1.06, SI<sub>1</sub> 0.80−0.87, SI<sub>2</sub> 0.89−0.94, <abbrev xmlns:xlink="http://www.w3.org/1999/xlink" xlink:title="ESL/HW" xlink:type="simple">ESLI</abbrev> 0.27−0.34.</p><p>
            <bold>Paratype queen</bold> (Figs <xref ref-type="fig" rid="F3">11–13</xref>). HL1.25, <abbrev xmlns:xlink="http://www.w3.org/1999/xlink" xlink:title="maximum width of the head in full face view behind the eyes" xlink:type="simple">HW</abbrev> 1.18, <abbrev xmlns:xlink="http://www.w3.org/1999/xlink" xlink:title="minimum distance of frons between the frontal carinae" xlink:type="simple">FW</abbrev> 0.53, <abbrev xmlns:xlink="http://www.w3.org/1999/xlink" xlink:title="maximum distance between the outer borders of the frontal lobes" xlink:type="simple">FLW</abbrev> 0.55, <abbrev xmlns:xlink="http://www.w3.org/1999/xlink" xlink:title="maximum straight length of the antennal scape in profile view" xlink:type="simple">SL</abbrev> 1.17, <abbrev xmlns:xlink="http://www.w3.org/1999/xlink" xlink:title="maximum width of pronotum in dorsal view" xlink:type="simple">PW</abbrev> 0.95, <abbrev xmlns:xlink="http://www.w3.org/1999/xlink" xlink:title="length of mesosoma in profile, measured from the point at which the pronotum meets the cervical shield to the posterior basal angle of the metapleuron" xlink:type="simple">ML</abbrev> 1.88, <abbrev xmlns:xlink="http://www.w3.org/1999/xlink" xlink:title="maximum length of petiole in dorsal view" xlink:type="simple">PL</abbrev> 0.5, <abbrev xmlns:xlink="http://www.w3.org/1999/xlink" xlink:title="maximum height of petiole in profile view" xlink:type="simple">PH</abbrev> 0.20, <abbrev xmlns:xlink="http://www.w3.org/1999/xlink" xlink:title="straight length of propodeal spine in profile view, from its tip to the deepest point of the propodeal constriction at the base of the spine" xlink:type="simple">ESL</abbrev> 0.20, <abbrev xmlns:xlink="http://www.w3.org/1999/xlink" xlink:title="HL/HW" xlink:type="simple">CI</abbrev> 1.06, <abbrev xmlns:xlink="http://www.w3.org/1999/xlink" xlink:title="FW/HW" xlink:type="simple">FI</abbrev> 0.45, <abbrev xmlns:xlink="http://www.w3.org/1999/xlink" xlink:title="FLW/FW" xlink:type="simple">FLI</abbrev> 1.04, SI<sub>1</sub> 0.93, SI<sub>2</sub> 0.99, <abbrev xmlns:xlink="http://www.w3.org/1999/xlink" xlink:title="ESL/HW" xlink:type="simple">ESLI</abbrev> 0.17.</p><p>
            <bold>Holotype worker.</bold> Head longer than broad, with very weakly convex sides, almost straight posterior margin and rounded posterior corners; anterior clypeal margin rounded, slightly prominent, not notched medially. Frontal carinae curved outwards to merge with the rugae that surround antennal sockets. Frons wide, frontal lobes not extended. Antennal scape relatively long (SI<sub>2</sub> = 0.92), slightly shorter than head width, gradually though distinctly curved at the base, without any trace of lobe or carina.</p><p>Mesosoma robust, promesonotum in profile view slightly convex, promesonotal suture in dorsal view indistinct. Metanotal groove distinct, wide, but shallow. Propodeal lobes rounded. Propodeal spines relatively short, straight, sharp, directly backwards at an angle of less than 45º. Petiole high, with very short peduncle; petiolar node in profile view cylindric, anterior surface concave, dorsum of node slightly convex, with a distinct broad dorsal plate, posterior surface steep. Postpetiole subglobular, with anterior and dorsal surfaces forming a regular arch. Spurs of middle and hind tibiae well-developed and pectinate. Frons with dense, fine, slightly sinuous, longitudinal rugae, number of rugae between frontal carinae level with the eyes <italic>ca.</italic> 20, posterior part of the head and its sides with fine reticulation, spaces between rugae sparsely superficially punctate, appearing more or less shiny and never dull. Clypeus with longitudinal rugae, spaces between them shiny. Frontal triangle smooth and shiny. Pronotal dorsum with reticulation, lateral sides longitudinally rugose-punctate. Mesonotal and propodeal dorsum with &lt; 20 moderately coarse transverse sinuous rugae. Lower parts of mesopleura and lateral sides of propedeum with longitudinal rugae. Spaces between rugae on mesosoma with fine punctures, but appearing quite shiny. Petiole and postpetiole dull, densely punctate.</p><p>Head without subdecumbent pilosity at lateral margins, posterior margin with erect to suberect long hairs, genae with a few long hairs; dorsum of mesosoma with long hairs; petiole with 5−6 long hairs and a few short hairs. Antennal scapes and tibiae with subdecumbent hairs. Body colored blackish-brown, appendages somewhat lighter.</p><p>
            <bold>Paratype workers.</bold> With similar morphological characters as holotype, but in some individuals, color reddish-brown to yellowish-brown; petiole only with 3 long hairs.</p><p>
            <bold>Paratype queen.</bold> Queen generally similar to workers in the shape and sculpture of the head, frontal lobes, propodeal spines (which are more blunt at the apex), petiole and postpetiole. Mesosoma long and low, coarsely sculptured; anterior half of scutum with sinuous longitudinal rugae and reticulations; posterior half of scutum, scutellum and propodeal dorsum with coarse, slightly sinuous longitudinal rugae; pronotum with coarse irregular rugae and reticulations; mesopleura and lower part of propodeum with longitudinal rugose. Petiolar node and postpetiole dull, more coarsely rugose than in the worker, ground sculptures developed.</p><p>
            <bold>Males.</bold> Unknown.</p><fig id="F3" position="float" orientation="portrait"><label>Figures 8–13.</label><caption><p>
          <italic><tp:taxon-name><tp:taxon-name-part taxon-name-part-type="genus">Myrmica</tp:taxon-name-part> <tp:taxon-name-part taxon-name-part-type="species">dongi</tp:taxon-name-part></tp:taxon-name></italic> sp. n. <bold>8−10</bold>: worker (No. G090156); <bold>11−13</bold>: queen (No. G090149). <bold>8, 11</bold> body in profile view <bold>9, 12</bold> head in full−face view <bold>10, 13</bold> body in dorsal view.</p></caption><graphic xmlns:xlink="http://www.w3.org/1999/xlink" xlink:href="zookeys-551-085-g003.jpg" position="float" orientation="portrait" xlink:type="simple" id="oo_72633.jpg"/></fig></tp:treatment-sec><tp:treatment-sec sec-type="Habitat"><title>Habitat.</title><p>Found foraging on the ground of alpine meadow at the altitudes of 3437m. Nesting site unknown.</p><!--PageBreak--><!--PageBreak--></tp:treatment-sec><tp:treatment-sec sec-type="Etymology"><title>Etymology.</title><p>The specific epithet is the last name of a famous Chinese artist in the Ming Dynasty, Qichang Dong.</p></tp:treatment-sec><tp:treatment-sec sec-type="Differential diagnosis"><title>Differential diagnosis.</title><p>This species belongs to the <italic><tp:taxon-name><tp:taxon-name-part taxon-name-part-type="species">pachei</tp:taxon-name-part></tp:taxon-name></italic> group. The worker of this group is easily distinguished from other <italic><tp:taxon-name><tp:taxon-name-part taxon-name-part-type="genus">Myrmica</tp:taxon-name-part></tp:taxon-name></italic> species by a combination of the following characters: mesosoma dorsum at least partly with transverse rugosity; scape gradually though distinctly curved at the base, not angled, with no trace of lobe or carina. Anterior clypeal margin rounded or slightly prominent with no medial notch; petiole with a relatively short peduncle. Radchenko and Elmes (2001) once believed that this group was only found in Himalaya. However, following the recent examination of the <italic><tp:taxon-name><tp:taxon-name-part taxon-name-part-type="genus">Myrmica</tp:taxon-name-part></tp:taxon-name></italic> of China (Radchenko and Elmes 2009), they found out that the <italic><tp:taxon-name><tp:taxon-name-part taxon-name-part-type="species">pachei</tp:taxon-name-part></tp:taxon-name></italic> group was much more diverse than previously expected. Before this study, this group contains 15 species. Radchenko and Elmes (2009) have made a good taxonomic revision and provided a key to the group based on workers. In this study, four new species of this group are described. Because the <italic><tp:taxon-name><tp:taxon-name-part taxon-name-part-type="species">pachei</tp:taxon-name-part></tp:taxon-name></italic>-group is a sizeable species group and the sole function of a key is to allow taxa to be identified, a revised key is necessary for this group of species of the Old World. Accordingly, this key is given at the end of this paper, and distinguishing morphological characters between each species in the <italic><tp:taxon-name><tp:taxon-name-part taxon-name-part-type="species">pachei</tp:taxon-name-part></tp:taxon-name></italic> group is obvious. It is easy to find that <italic><tp:taxon-name><tp:taxon-name-part taxon-name-part-type="genus">Myrmica</tp:taxon-name-part> <tp:taxon-name-part taxon-name-part-type="species">dongi</tp:taxon-name-part></tp:taxon-name></italic> sp. n. is very similar to <italic><tp:taxon-name><tp:taxon-name-part taxon-name-part-type="genus">Myrmica</tp:taxon-name-part> <tp:taxon-name-part taxon-name-part-type="species">pleiorhytida</tp:taxon-name-part></tp:taxon-name></italic> Radchenko &amp; Elmes, but differs from the latter by anterior surface of the petiole concave, dorsum of node with a distinct dorsal plate, slightly convex, posterior surface steep. Only the mesonotal dorsum with a fine transverse rugae, number of rugae on this area &lt; 20, number of rugae between frontal carinae level the eyes ≤ 20.</p><p>This species is also closely related to <italic><tp:taxon-name><tp:taxon-name-part taxon-name-part-type="genus">Myrmica</tp:taxon-name-part> <tp:taxon-name-part taxon-name-part-type="species">dongi</tp:taxon-name-part></tp:taxon-name></italic> sp. n., but differs from the latter by petiole with a stronger triangular ventral process; propleuron with rugose; mesonotal and propodeal dorsum with about 20 moderately coarse transverse sinuous rugae.</p></tp:treatment-sec></tp:taxon-treatment>
