# Supplementary material for: Seven species new to science and one newly recorded species of the ant genus Myrmica Latreille, 1804 from China, with proposal of a new synonym (Hymenoptera, Formicidae)
Source: Zookeys. 2016 Jan 11;(551):85–128. doi: 10.3897/zookeys.551.6005 (PMC4741292; doi:10.3897/zookeys.551.6005)
Supplement: XML Treatment for Myrmica liui [file zookeys.551.6005-treatment4.xml]

<!DOCTYPE tp:taxon-treatment
  PUBLIC "-//TaxonX//DTD Taxonomic Treatment Publishing DTD v0 20100105//EN" "tax-treatment-NSO.dtd">
<tp:taxon-treatment xmlns:tp="http://www.plazi.org/taxpub"><tp:treatment-meta><kwd-group><label>Taxon classification</label><kwd><named-content content-type="kingdom">Animalia</named-content></kwd><kwd><named-content content-type="order">Hymenoptera</named-content></kwd><kwd><named-content content-type="family">Formicidae</named-content></kwd></kwd-group><mixed-citation publication-type="journal"><person-group><name><surname>Chen</surname><given-names>Zhilin</given-names></name><name><surname>Zhou</surname><given-names>Shanyi</given-names></name><name><surname>Huang</surname><given-names>Jianhua</given-names></name></person-group><article-title>Seven species new to science and one newly recorded species of the ant genus <italic><tp:taxon-name><tp:taxon-name-part taxon-name-part-type="genus">Myrmica</tp:taxon-name-part></tp:taxon-name></italic> Latreille, 1804 from China, with proposal of a new synonym (<tp:taxon-name><tp:taxon-name-part taxon-name-part-type="order">Hymenoptera</tp:taxon-name-part></tp:taxon-name>, <tp:taxon-name><tp:taxon-name-part taxon-name-part-type="family">Formicidae</tp:taxon-name-part></tp:taxon-name>)</article-title><source>Zookeys</source><day>11</day><month>1</month><year>2016</year><volume>2016</volume><issue>551</issue><fpage>85</fpage><lpage>128</lpage><pub-id pub-id-type="doi">10.3897/zookeys.551.6005</pub-id></mixed-citation></tp:treatment-meta><tp:nomenclature><tp:taxon-name>
            <tp:taxon-name-part taxon-name-part-type="genus">Myrmica</tp:taxon-name-part>
            <tp:taxon-name-part taxon-name-part-type="species">liui</tp:taxon-name-part>
            <object-id xmlns:xlink="http://www.w3.org/1999/xlink" content-type="zoobank" xlink:type="simple">http://zoobank.org/6AFDE2BC-646A-4E51-8AEB-FC39BEA32692</object-id>
          </tp:taxon-name><tp:taxon-status xmlns:xlink="http://www.w3.org/1999/xlink" xlink:type="simple">sp. n.</tp:taxon-status><xref ref-type="fig" rid="F4">Figures 14–16</xref><!--PageBreak--></tp:nomenclature><tp:treatment-sec sec-type="type material"><title>Type material.</title><p>
            <bold>Holotype worker.</bold> Helanshan, Inner Mongolia Autonomous Region, China, <named-content xmlns:xlink="http://www.w3.org/1999/xlink" content-type="dwc:verbatimCoordinates" xlink:type="simple">38°52'29"N, 105°53'42"E</named-content>, 2597m. 8.vii.2010, leg. Zhilin Chen, No. G100237. <bold>Paratypes.</bold> 5 workers, data as per holotype.</p></tp:treatment-sec><tp:treatment-sec sec-type="Measurements and descriptions"><title>Measurements and descriptions.</title><p>
            <bold>Holotype worker</bold>. <abbrev xmlns:xlink="http://www.w3.org/1999/xlink" xlink:title="length of the head in full face view, measured in a straight line from the middle of anterior clypeal margin to the middle of posterior margin" xlink:type="simple">HL</abbrev> 1.13, <abbrev xmlns:xlink="http://www.w3.org/1999/xlink" xlink:title="maximum width of the head in full face view behind the eyes" xlink:type="simple">HW</abbrev> 0.93, <abbrev xmlns:xlink="http://www.w3.org/1999/xlink" xlink:title="minimum distance of frons between the frontal carinae" xlink:type="simple">FW</abbrev> 0.40, <abbrev xmlns:xlink="http://www.w3.org/1999/xlink" xlink:title="maximum distance between the outer borders of the frontal lobes" xlink:type="simple">FLW</abbrev> 0.50, <abbrev xmlns:xlink="http://www.w3.org/1999/xlink" xlink:title="maximum straight length of the antennal scape in profile view" xlink:type="simple">SL</abbrev> 0.88, <abbrev xmlns:xlink="http://www.w3.org/1999/xlink" xlink:title="maximum width of pronotum in dorsal view" xlink:type="simple">PW</abbrev> 0.65, <abbrev xmlns:xlink="http://www.w3.org/1999/xlink" xlink:title="length of mesosoma in profile, measured from the point at which the pronotum meets the cervical shield to the posterior basal angle of the metapleuron" xlink:type="simple">ML</abbrev> 1.38, <abbrev xmlns:xlink="http://www.w3.org/1999/xlink" xlink:title="maximum length of petiole in dorsal view" xlink:type="simple">PL</abbrev> 0.38, <abbrev xmlns:xlink="http://www.w3.org/1999/xlink" xlink:title="maximum height of petiole in profile view" xlink:type="simple">PH</abbrev> 0.38, <abbrev xmlns:xlink="http://www.w3.org/1999/xlink" xlink:title="straight length of propodeal spine in profile view, from its tip to the deepest point of the propodeal constriction at the base of the spine" xlink:type="simple">ESL</abbrev> 0.18, <abbrev xmlns:xlink="http://www.w3.org/1999/xlink" xlink:title="HL/HW" xlink:type="simple">CI</abbrev> 1.21, <abbrev xmlns:xlink="http://www.w3.org/1999/xlink" xlink:title="FW/HW" xlink:type="simple">FI</abbrev> 0.43, <abbrev xmlns:xlink="http://www.w3.org/1999/xlink" xlink:title="FLW/FW" xlink:type="simple">FLI</abbrev> 1.25, SI<sub>1</sub> 0.78, SI<sub>2</sub> 0.94, <abbrev xmlns:xlink="http://www.w3.org/1999/xlink" xlink:title="ESL/HW" xlink:type="simple">ESLI</abbrev> 0.19. <bold>Paratype workers</bold> (n = 6). <abbrev xmlns:xlink="http://www.w3.org/1999/xlink" xlink:title="length of the head in full face view, measured in a straight line from the middle of anterior clypeal margin to the middle of posterior margin" xlink:type="simple">HL</abbrev> 1.10−1.15, <abbrev xmlns:xlink="http://www.w3.org/1999/xlink" xlink:title="maximum width of the head in full face view behind the eyes" xlink:type="simple">HW</abbrev> 0.91−0.94, <abbrev xmlns:xlink="http://www.w3.org/1999/xlink" xlink:title="minimum distance of frons between the frontal carinae" xlink:type="simple">FW</abbrev> 0.35−0.41, <abbrev xmlns:xlink="http://www.w3.org/1999/xlink" xlink:title="maximum distance between the outer borders of the frontal lobes" xlink:type="simple">FLW</abbrev> 0.45−0.50, <abbrev xmlns:xlink="http://www.w3.org/1999/xlink" xlink:title="maximum straight length of the antennal scape in profile view" xlink:type="simple">SL</abbrev> 0.85−0.90, <abbrev xmlns:xlink="http://www.w3.org/1999/xlink" xlink:title="maximum width of pronotum in dorsal view" xlink:type="simple">PW</abbrev> 0.60−0.71, <abbrev xmlns:xlink="http://www.w3.org/1999/xlink" xlink:title="length of mesosoma in profile, measured from the point at which the pronotum meets the cervical shield to the posterior basal angle of the metapleuron" xlink:type="simple">ML</abbrev> 1.33−1.40, <abbrev xmlns:xlink="http://www.w3.org/1999/xlink" xlink:title="maximum length of petiole in dorsal view" xlink:type="simple">PL</abbrev> 0.32−0.42, <abbrev xmlns:xlink="http://www.w3.org/1999/xlink" xlink:title="maximum height of petiole in profile view" xlink:type="simple">PH</abbrev> 0.33−0.41, <abbrev xmlns:xlink="http://www.w3.org/1999/xlink" xlink:title="straight length of propodeal spine in profile view, from its tip to the deepest point of the propodeal constriction at the base of the spine" xlink:type="simple">ESL</abbrev> 0.13−0.17, <abbrev xmlns:xlink="http://www.w3.org/1999/xlink" xlink:title="HL/HW" xlink:type="simple">CI</abbrev> 1.18−1.22, <abbrev xmlns:xlink="http://www.w3.org/1999/xlink" xlink:title="FW/HW" xlink:type="simple">FI</abbrev> 0.31−0.34, <abbrev xmlns:xlink="http://www.w3.org/1999/xlink" xlink:title="FLW/FW" xlink:type="simple">FLI</abbrev> 1.28−1.33, SI<sub>1</sub> 0.77−0.82, SI<sub>2</sub> 0.90−0.96, <abbrev xmlns:xlink="http://www.w3.org/1999/xlink" xlink:title="ESL/HW" xlink:type="simple">ESLI</abbrev> 0.18−0.21.</p><p>
            <bold>Holotype worker.</bold> Head longer than broad, with weakly convex sides and posterior margin, and broadly rounded posterior corners; anterior clypeal margin broadly rounded, shallowly notched medially. Frontal carinae very feebly curved, merging with <!--PageBreak-->the rugae that extend to the margin of the head. Frons wide, frontal lobes much extended. Antennal scape long (SI<sub>2</sub> 0.94), slightly shorter than head width, gradually though distinctly curved at the base, with ridge on the inner margin.</p><p>Mesosoma in profile view weakly convex; promesonotal suture in dorsal view visible, metanotal groove very weak or absent. Propodeal lobes rounded. Propodeal spines short, blunt, directly backward and downward. Petiole with anterior surface concave, meeting the dorsal one to form a blunt angle, dorsum of node somewhat convex and steeply sloping backward, without dorsal plate. Postpetiole shorter than high, with convex dorsum. Spurs on middle and hind tibiae well-developed and pectinate.</p><p>Head with coarse longitudinal rugae on the whole dorsum, number of rugae between frontal carinae level with the eyes &lt; 20. Posterior part and lateral sides of the head coarsely reticulated. Clypeus with coarse longitudinal rugae. Frontal triangle with a few longitudinal rugae, space between rugae shiny.</p><p>Dorsum and sides of mesosoma with less sinuous longitudinal rugae, space between rugae smooth and shiny. Petiole and postpetiole with short rugae, and densely punctate.</p><!--PageBreak--><p>Head with abundant, long, suberect hairs at lateral margins; dorsum of mesosoma with longer hairs, petiole with 6−8 long and some shorter hairs. Antennal scape and tibiae with subdecumbent hairs. Head and gaster colored dark brown, mesosoma reddish-brown, appendages lighter.</p><p>
            <bold>Paratype workers.</bold> As holotype.</p><p>
            <bold>Queens and males.</bold> Unknown.</p></tp:treatment-sec><tp:treatment-sec sec-type="Habitat"><title>Habitat.</title><p>This species nests in the soil in alpine meadow, at elevation 2573m.</p></tp:treatment-sec><tp:treatment-sec sec-type="Etymology"><title>Etymology.</title><p>The specific epithet is the Chinese name Gongquan Liu, who was a famous Chinese calligrapher in the Tang Dynasty.</p></tp:treatment-sec><tp:treatment-sec sec-type="Differential diagnosis"><title>Differential diagnosis.</title><p>This species belongs to the <italic><tp:taxon-name><tp:taxon-name-part taxon-name-part-type="species">lobicornis</tp:taxon-name-part></tp:taxon-name></italic> species group, which is one of the three most diverse species group of the Old World, containing 22 species (<xref ref-type="bibr" rid="B67">Radchenko and Elmes 2010</xref>). <xref ref-type="bibr" rid="B67">Radchenko and Elmes (2010)</xref> divided this group into five species complex, based on worker characters. This species shares features of <italic><tp:taxon-name><tp:taxon-name-part taxon-name-part-type="species">kasczenkoi</tp:taxon-name-part></tp:taxon-name></italic>-complex of this group by mesosoma with less coarse sinuous longitudinal rugosity, propodeal spines shorter (<abbrev xmlns:xlink="http://www.w3.org/1999/xlink" xlink:title="ESL/HW" xlink:type="simple">ESLI</abbrev> ≤ 0.35), petiole of various shape, but never with well developed flattened dorsal plate. The <italic><tp:taxon-name><tp:taxon-name-part taxon-name-part-type="species">kasczenkoi</tp:taxon-name-part></tp:taxon-name></italic>-complex includes 5 species: <italic><tp:taxon-name><tp:taxon-name-part taxon-name-part-type="genus">Myrmica</tp:taxon-name-part> <tp:taxon-name-part taxon-name-part-type="species">angulinodis</tp:taxon-name-part></tp:taxon-name></italic>, <italic><tp:taxon-name><tp:taxon-name-part taxon-name-part-type="genus">Myrmica</tp:taxon-name-part> <tp:taxon-name-part taxon-name-part-type="species">commarginata</tp:taxon-name-part></tp:taxon-name></italic>, <italic><tp:taxon-name><tp:taxon-name-part taxon-name-part-type="genus">Myrmica</tp:taxon-name-part> <tp:taxon-name-part taxon-name-part-type="species">displicentia</tp:taxon-name-part></tp:taxon-name></italic>, <italic><tp:taxon-name><tp:taxon-name-part taxon-name-part-type="genus">Myrmica</tp:taxon-name-part> <tp:taxon-name-part taxon-name-part-type="species">kamtschatica</tp:taxon-name-part></tp:taxon-name></italic> and <italic><tp:taxon-name><tp:taxon-name-part taxon-name-part-type="genus">Myrmica</tp:taxon-name-part> <tp:taxon-name-part taxon-name-part-type="species">kasczenkoi</tp:taxon-name-part></tp:taxon-name></italic>. <italic><tp:taxon-name><tp:taxon-name-part taxon-name-part-type="genus">Myrmica</tp:taxon-name-part> <tp:taxon-name-part taxon-name-part-type="species">liui</tp:taxon-name-part></tp:taxon-name></italic> sp. n. is similar to <italic><tp:taxon-name><tp:taxon-name-part taxon-name-part-type="genus">Myrmica</tp:taxon-name-part> <tp:taxon-name-part taxon-name-part-type="species">angulinodis</tp:taxon-name-part></tp:taxon-name></italic>, but the latter propodeal spines that curved inward when viwed from above. <italic><tp:taxon-name><tp:taxon-name-part taxon-name-part-type="genus">Myrmica</tp:taxon-name-part> <tp:taxon-name-part taxon-name-part-type="species">liui</tp:taxon-name-part></tp:taxon-name></italic> sp. n. is very similar to <italic><tp:taxon-name><tp:taxon-name-part taxon-name-part-type="genus">Myrmica</tp:taxon-name-part> <tp:taxon-name-part taxon-name-part-type="species">commarginata</tp:taxon-name-part></tp:taxon-name></italic>, but differs from the latter by dorsum of petiole somewhat convex and steeply sloping backward, without dorsal plate; on the other hand, the latter possesses unique morphological feature: mesonotum and propodeum are strongly conwtricted laterally, so that dorsal surface of them is narrow and form a sharp fidges, merging with the outer bases of propodeal spines. <italic><tp:taxon-name><tp:taxon-name-part taxon-name-part-type="genus">Myrmica</tp:taxon-name-part> <tp:taxon-name-part taxon-name-part-type="species">liui</tp:taxon-name-part></tp:taxon-name></italic> sp. n. also semblables to <italic><tp:taxon-name><tp:taxon-name-part taxon-name-part-type="genus">Myrmica</tp:taxon-name-part> <tp:taxon-name-part taxon-name-part-type="species">displicentia</tp:taxon-name-part></tp:taxon-name></italic>, but differs from the latter by dorsum of petiole without dorsal plate. This species is also similar to <italic><tp:taxon-name><tp:taxon-name-part taxon-name-part-type="genus">Myrmica</tp:taxon-name-part> <tp:taxon-name-part taxon-name-part-type="species">kasczenkoi</tp:taxon-name-part></tp:taxon-name></italic> Ruzsky, but differs from the latter by antennal scape with ridge at the base of the inner margin; propodeal spines thin, short, only 1/2 times longer than the distance between them, somewhat narrow at the base, backward and curved downward; petiole without dorsal plate. This species resembles to <italic><tp:taxon-name><tp:taxon-name-part taxon-name-part-type="genus">Myrmica</tp:taxon-name-part> <tp:taxon-name-part taxon-name-part-type="species">kamtschatica</tp:taxon-name-part></tp:taxon-name></italic>, but well differs from the latter by frontal carinae merges with the rugae that extend to the margin of the head, petiole without dorsal plate.</p><p>This species also is similar to <italic><tp:taxon-name><tp:taxon-name-part taxon-name-part-type="genus">Myrmica</tp:taxon-name-part> <tp:taxon-name-part taxon-name-part-type="species">sulcinodis</tp:taxon-name-part></tp:taxon-name></italic> Nylander of the <italic><tp:taxon-name><tp:taxon-name-part taxon-name-part-type="species">sulcinodis</tp:taxon-name-part></tp:taxon-name></italic>-complex, but differs from the latter by sides of petiolar node with punctures and short rugae less coarse than those on the mesosoma. Metanotal groove very weak or absent. Anterior surface of petiole concave, meeting the dorsal one through a rounded angle, dorsum of node somewhat convex and steeply sloping backward.</p><fig id="F4" position="float" orientation="portrait"><label>Figures 14–16.</label><caption><p>
          <italic><tp:taxon-name><tp:taxon-name-part taxon-name-part-type="genus">Myrmica</tp:taxon-name-part> <tp:taxon-name-part taxon-name-part-type="species">liui</tp:taxon-name-part></tp:taxon-name></italic> sp. n. worker (No. G100237). <bold>14</bold> body in profile view <bold>15</bold> head in full-face view <bold>16</bold> body in dorsal view.</p></caption><graphic xmlns:xlink="http://www.w3.org/1999/xlink" xlink:href="zookeys-551-085-g004.jpg" position="float" orientation="portrait" xlink:type="simple" id="oo_72634.jpg"/></fig></tp:treatment-sec><ref-list><ref id="B67"><mixed-citation xmlns:xlink="http://www.w3.org/1999/xlink" xlink:type="simple">
          <person-group><name name-style="western"><surname>Radchenko</surname><given-names>AG</given-names></name><name name-style="western"><surname>Elmes</surname><given-names>GW</given-names></name></person-group> (<year>2010</year>) <article-title><italic><tp:taxon-name><tp:taxon-name-part taxon-name-part-type="genus">Myrmica</tp:taxon-name-part></tp:taxon-name></italic> ants (<tp:taxon-name><tp:taxon-name-part taxon-name-part-type="order">Hymenoptera</tp:taxon-name-part></tp:taxon-name>, <tp:taxon-name><tp:taxon-name-part taxon-name-part-type="family">Formicidae</tp:taxon-name-part></tp:taxon-name>) of the Old World.</article-title> <source>Fauna Mundi</source> <volume>3</volume>: <fpage>1</fpage>−<lpage>789</lpage>.</mixed-citation></ref></ref-list></tp:taxon-treatment>
