# Supplementary material for: Seven species new to science and one newly recorded species of the ant genus Myrmica Latreille, 1804 from China, with proposal of a new synonym (Hymenoptera, Formicidae)
Source: Zookeys. 2016 Jan 11;(551):85–128. doi: 10.3897/zookeys.551.6005 (PMC4741292; doi:10.3897/zookeys.551.6005)
Supplement: XML Treatment for Myrmica huaii [file zookeys.551.6005-treatment5.xml]

<!DOCTYPE tp:taxon-treatment
  PUBLIC "-//TaxonX//DTD Taxonomic Treatment Publishing DTD v0 20100105//EN" "tax-treatment-NSO.dtd">
<tp:taxon-treatment xmlns:tp="http://www.plazi.org/taxpub"><tp:treatment-meta><kwd-group><label>Taxon classification</label><kwd><named-content content-type="kingdom">Animalia</named-content></kwd><kwd><named-content content-type="order">Hymenoptera</named-content></kwd><kwd><named-content content-type="family">Formicidae</named-content></kwd></kwd-group><mixed-citation publication-type="journal"><person-group><name><surname>Chen</surname><given-names>Zhilin</given-names></name><name><surname>Zhou</surname><given-names>Shanyi</given-names></name><name><surname>Huang</surname><given-names>Jianhua</given-names></name></person-group><article-title>Seven species new to science and one newly recorded species of the ant genus <italic><tp:taxon-name><tp:taxon-name-part taxon-name-part-type="genus">Myrmica</tp:taxon-name-part></tp:taxon-name></italic> Latreille, 1804 from China, with proposal of a new synonym (<tp:taxon-name><tp:taxon-name-part taxon-name-part-type="order">Hymenoptera</tp:taxon-name-part></tp:taxon-name>, <tp:taxon-name><tp:taxon-name-part taxon-name-part-type="family">Formicidae</tp:taxon-name-part></tp:taxon-name>)</article-title><source>Zookeys</source><day>11</day><month>1</month><year>2016</year><volume>2016</volume><issue>551</issue><fpage>85</fpage><lpage>128</lpage><pub-id pub-id-type="doi">10.3897/zookeys.551.6005</pub-id></mixed-citation></tp:treatment-meta><tp:nomenclature><tp:taxon-name>
            <tp:taxon-name-part taxon-name-part-type="genus">Myrmica</tp:taxon-name-part>
            <tp:taxon-name-part taxon-name-part-type="species">huaii</tp:taxon-name-part>
            <object-id xmlns:xlink="http://www.w3.org/1999/xlink" content-type="zoobank" xlink:type="simple">http://zoobank.org/CA7198CA-28D5-451F-87B9-541A7024CF33</object-id>
          </tp:taxon-name><tp:taxon-status xmlns:xlink="http://www.w3.org/1999/xlink" xlink:type="simple">sp. n.</tp:taxon-status><xref ref-type="fig" rid="F5">Figures 17–19</xref></tp:nomenclature><tp:treatment-sec sec-type="type material"><title>Type material.</title><p>
            <bold>Holotype worker.</bold> Huangbaiyuan, Shaanxi Prov., China, <named-content xmlns:xlink="http://www.w3.org/1999/xlink" content-type="dwc:verbatimCoordinates" xlink:type="simple">33°59'48"N, 107°17'42"E</named-content>, 1927m. 8. vi. 2012, No. G120347, leg. Chaotai Wei, <bold>Paratypes.</bold> 1 worker, 2. vi. 2012, No. G1200339; 1 worker, 27. vi. 2012, No. G090467. Locality and collector the same as holotype.</p></tp:treatment-sec><tp:treatment-sec sec-type="Measurements and descriptions"><title>Measurements and descriptions.</title><p>
            <bold>Holotype worker</bold>. <abbrev xmlns:xlink="http://www.w3.org/1999/xlink" xlink:title="length of the head in full face view, measured in a straight line from the middle of anterior clypeal margin to the middle of posterior margin" xlink:type="simple">HL</abbrev> 1.50, <abbrev xmlns:xlink="http://www.w3.org/1999/xlink" xlink:title="maximum width of the head in full face view behind the eyes" xlink:type="simple">HW</abbrev> 1.25, <abbrev xmlns:xlink="http://www.w3.org/1999/xlink" xlink:title="minimum distance of frons between the frontal carinae" xlink:type="simple">FW</abbrev> 0.55, <abbrev xmlns:xlink="http://www.w3.org/1999/xlink" xlink:title="maximum distance between the outer borders of the frontal lobes" xlink:type="simple">FLW</abbrev> 0.58, <abbrev xmlns:xlink="http://www.w3.org/1999/xlink" xlink:title="maximum straight length of the antennal scape in profile view" xlink:type="simple">SL</abbrev> 1.25, <abbrev xmlns:xlink="http://www.w3.org/1999/xlink" xlink:title="maximum width of pronotum in dorsal view" xlink:type="simple">PW</abbrev> 0.85, <abbrev xmlns:xlink="http://www.w3.org/1999/xlink" xlink:title="length of mesosoma in profile, measured from the point at which the pronotum meets the cervical shield to the posterior basal angle of the metapleuron" xlink:type="simple">ML</abbrev> 1.90, <abbrev xmlns:xlink="http://www.w3.org/1999/xlink" xlink:title="maximum length of petiole in dorsal view" xlink:type="simple">PL</abbrev> 0.55, <abbrev xmlns:xlink="http://www.w3.org/1999/xlink" xlink:title="maximum height of petiole in profile view" xlink:type="simple">PH</abbrev> 0.43, <abbrev xmlns:xlink="http://www.w3.org/1999/xlink" xlink:title="straight length of propodeal spine in profile view, from its tip to the deepest point of the propodeal constriction at the base of the spine" xlink:type="simple">ESL</abbrev> 0.45, <abbrev xmlns:xlink="http://www.w3.org/1999/xlink" xlink:title="HL/HW" xlink:type="simple">CI</abbrev> 1.20, <abbrev xmlns:xlink="http://www.w3.org/1999/xlink" xlink:title="FW/HW" xlink:type="simple">FI</abbrev> 0.44, <abbrev xmlns:xlink="http://www.w3.org/1999/xlink" xlink:title="FLW/FW" xlink:type="simple">FLI</abbrev> 1.05, SI<sub>1</sub> 0.83, SI<sub>2</sub> 1.00, <abbrev xmlns:xlink="http://www.w3.org/1999/xlink" xlink:title="ESL/HW" xlink:type="simple">ESLI</abbrev> 0.36. <bold>Paratype workers</bold> (n = 3). <abbrev xmlns:xlink="http://www.w3.org/1999/xlink" xlink:title="length of the head in full face view, measured in a straight line from the middle of anterior clypeal margin to the middle of posterior margin" xlink:type="simple">HL</abbrev> 1.48−1.55, <abbrev xmlns:xlink="http://www.w3.org/1999/xlink" xlink:title="maximum width of the head in full face view behind the eyes" xlink:type="simple">HW</abbrev> 1.21−1.29, <abbrev xmlns:xlink="http://www.w3.org/1999/xlink" xlink:title="FW/HW" xlink:type="simple">FI</abbrev> 0.50−0.55, <abbrev xmlns:xlink="http://www.w3.org/1999/xlink" xlink:title="maximum distance between the outer borders of the frontal lobes" xlink:type="simple">FLW</abbrev> 0.50−0.57, <abbrev xmlns:xlink="http://www.w3.org/1999/xlink" xlink:title="maximum straight length of the antennal scape in profile view" xlink:type="simple">SL</abbrev> 1.20−1.31, <abbrev xmlns:xlink="http://www.w3.org/1999/xlink" xlink:title="maximum width of pronotum in dorsal view" xlink:type="simple">PW</abbrev> 0.80−0.83, <abbrev xmlns:xlink="http://www.w3.org/1999/xlink" xlink:title="length of mesosoma in profile, measured from the point at which the pronotum meets the cervical shield to the posterior basal angle of the metapleuron" xlink:type="simple">ML</abbrev> 1.86−1.91, <abbrev xmlns:xlink="http://www.w3.org/1999/xlink" xlink:title="maximum length of petiole in dorsal view" xlink:type="simple">PL</abbrev> 0.50−1.57, <abbrev xmlns:xlink="http://www.w3.org/1999/xlink" xlink:title="maximum height of petiole in profile view" xlink:type="simple">PH</abbrev> 0.41−0.44, <abbrev xmlns:xlink="http://www.w3.org/1999/xlink" xlink:title="straight length of propodeal spine in profile view, from its tip to the deepest point of the propodeal constriction at the base of the spine" xlink:type="simple">ESL</abbrev> 0.41−0.45, <abbrev xmlns:xlink="http://www.w3.org/1999/xlink" xlink:title="HL/HW" xlink:type="simple">CI</abbrev> 1.20−1.23, <abbrev xmlns:xlink="http://www.w3.org/1999/xlink" xlink:title="FW/HW" xlink:type="simple">FI</abbrev> 0.41−0.44, <abbrev xmlns:xlink="http://www.w3.org/1999/xlink" xlink:title="FLW/FW" xlink:type="simple">FLI</abbrev> 1.00−1.09, SI<sub>1</sub> 0.80−0.83, SI<sub>2</sub> 0.97−1.02, <abbrev xmlns:xlink="http://www.w3.org/1999/xlink" xlink:title="ESL/HW" xlink:type="simple">ESLI</abbrev> 0.35−0.37.</p><p>
            <bold>Holotype worker.</bold> Head longer than broad, with weakly convex sides and posterior margin, and narrowly rounded posterior corners; anterior clypeal margin relatively narrowly rounded, but not prominent and not notched medially. Frontal carinae very feebly curved, merging with the rugae that surround antennal sockets. Frons wide, frontal lobes not extended. Antennal scape relatively long (SI<sub>2</sub> = 1.00), equal to head width, gradually curved at the base, without any trace of lobe or carina.</p><p>Mesosoma robust, promesonotum in profile view distinctly convex, promesonotal suture in dorsal view indistinct. Metanotal groove distinct, deep and abrupt. Propodeal lobes rounded. Propodeal spines straight, thin, acute, directly backward at an angle of approximately 30º. Petiole with distinct peduncle, anterior surface slightly concave, and dorsum of node broadly rounded, with a distinct dorsal plate. Postpetiole sub<!--PageBreak-->globular, with anterior and dorsal surfaces forming a regular arch. Spurs of middle and hind tibiae well-developed and pectinate. Frons with dense, fine, slightly sinuous longitudinal rugae, number of rugae between frontal carinae level with the eyes &gt; 25, posterior part and lateral sides of the head with fine reticulation, space between rugae dull, densely and coarsely punctate. Clypeus with longitudinal rugae, spaces between them shiny, frontal triangle smooth and shiny.</p><p>Pronotal dorsum reticulate, lateral sides reticulate-punctate. Mesonotal and propodeal dorsum each with more than ten moderately coarse sinuous transverse rugae. Lower parts of mesopleura and sides of propedeum with longitudinal rugae. Space between rugae on mesosoma with fine punctures, though appearing quite shiny. Petiole and postpetiole dull, densely punctate and reticulated. Anterior third of first gastral tergite with fine superficial hexagonal sculpture, the rest of the tergite smooth and shiny.</p><p>Head with short subdecumbent hairs at lateral margins above the eyes, posterior part of the head without additional long hairs, genae with a few long hairs; dorsum of mesosoma with long hairs; petiole with 4−6 long and a few short hairs. Antennal scape and tibiae with decumbent hairs. Gaster with short suberect hairs. Head and gaster blackish-brown, mesosoma yellowish-brown, appendages somewhat lighter.</p><p>
            <bold>Paratype workers.</bold> As holotype, but gaster with less short suberect hairs; petiole and postpetiole middle densely punctuate and the longitudinal rugae of frons more rough than holotype.</p><p>
            <bold>Queens and males.</bold> Unknown.</p></tp:treatment-sec><tp:treatment-sec sec-type="Habitat"><title>Habitat.</title><p>Found foraging on the ground in coniferous forest at an altitude of 1927 m. Nesting site unknown.</p></tp:treatment-sec><tp:treatment-sec sec-type="Etymology"><title>Etymology.</title><p>The specific epithet is the Chinese name Su Huai, who was a famous Chinese calligrapher in the Tang Dynasty.</p></tp:treatment-sec><tp:treatment-sec sec-type="Differential diagnosis"><title>Differential diagnosis.</title><p>This species belongs to the <italic><tp:taxon-name><tp:taxon-name-part taxon-name-part-type="species">pachei</tp:taxon-name-part></tp:taxon-name></italic> group. It is easy to find that this species is very similar to <italic><tp:taxon-name><tp:taxon-name-part taxon-name-part-type="genus">Myrmica</tp:taxon-name-part> <tp:taxon-name-part taxon-name-part-type="species">schulzi</tp:taxon-name-part></tp:taxon-name></italic> and <italic><tp:taxon-name><tp:taxon-name-part taxon-name-part-type="genus">Myrmica</tp:taxon-name-part> <tp:taxon-name-part taxon-name-part-type="species">phalacra</tp:taxon-name-part></tp:taxon-name></italic>, but differs from the latters two by basal third of first gastral tergite with fine superficial hexagonal sculpture; posterior margin without any erect to suberect long hairs; dorsum of petiolar node with a distinct broad dorsal plate. Main discriminative morphological characters with other species of the <italic><tp:taxon-name><tp:taxon-name-part taxon-name-part-type="species">pachei</tp:taxon-name-part></tp:taxon-name></italic>-group is showed in the key of <italic><tp:taxon-name><tp:taxon-name-part taxon-name-part-type="species">pachei</tp:taxon-name-part></tp:taxon-name></italic>-group species.</p><fig id="F5" position="float" orientation="portrait"><label>Figures 17–19.</label><caption><p>
          <italic><tp:taxon-name><tp:taxon-name-part taxon-name-part-type="genus">Myrmica</tp:taxon-name-part> <tp:taxon-name-part taxon-name-part-type="species">huaii</tp:taxon-name-part></tp:taxon-name></italic> sp. n. worker (No. G120347). <bold>17</bold> body in profile view <bold>18</bold> head in full-face view <bold>19</bold> body in dorsal view.</p></caption><graphic xmlns:xlink="http://www.w3.org/1999/xlink" xlink:href="zookeys-551-085-g005.jpg" position="float" orientation="portrait" xlink:type="simple" id="oo_72635.jpg"/></fig></tp:treatment-sec></tp:taxon-treatment>
