# Supplementary material for: Seven species new to science and one newly recorded species of the ant genus Myrmica Latreille, 1804 from China, with proposal of a new synonym (Hymenoptera, Formicidae)
Source: Zookeys. 2016 Jan 11;(551):85–128. doi: 10.3897/zookeys.551.6005 (PMC4741292; doi:10.3897/zookeys.551.6005)
Supplement: XML Treatment for Myrmica mifui [file zookeys.551.6005-treatment6.xml]

<!DOCTYPE tp:taxon-treatment
  PUBLIC "-//TaxonX//DTD Taxonomic Treatment Publishing DTD v0 20100105//EN" "tax-treatment-NSO.dtd">
<tp:taxon-treatment xmlns:tp="http://www.plazi.org/taxpub"><tp:treatment-meta><kwd-group><label>Taxon classification</label><kwd><named-content content-type="kingdom">Animalia</named-content></kwd><kwd><named-content content-type="order">Hymenoptera</named-content></kwd><kwd><named-content content-type="family">Formicidae</named-content></kwd></kwd-group><mixed-citation publication-type="journal"><person-group><name><surname>Chen</surname><given-names>Zhilin</given-names></name><name><surname>Zhou</surname><given-names>Shanyi</given-names></name><name><surname>Huang</surname><given-names>Jianhua</given-names></name></person-group><article-title>Seven species new to science and one newly recorded species of the ant genus <italic><tp:taxon-name><tp:taxon-name-part taxon-name-part-type="genus">Myrmica</tp:taxon-name-part></tp:taxon-name></italic> Latreille, 1804 from China, with proposal of a new synonym (<tp:taxon-name><tp:taxon-name-part taxon-name-part-type="order">Hymenoptera</tp:taxon-name-part></tp:taxon-name>, <tp:taxon-name><tp:taxon-name-part taxon-name-part-type="family">Formicidae</tp:taxon-name-part></tp:taxon-name>)</article-title><source>Zookeys</source><day>11</day><month>1</month><year>2016</year><volume>2016</volume><issue>551</issue><fpage>85</fpage><lpage>128</lpage><pub-id pub-id-type="doi">10.3897/zookeys.551.6005</pub-id></mixed-citation></tp:treatment-meta><tp:nomenclature><tp:taxon-name>
            <tp:taxon-name-part taxon-name-part-type="genus">Myrmica</tp:taxon-name-part>
            <tp:taxon-name-part taxon-name-part-type="species">mifui</tp:taxon-name-part>
            <object-id xmlns:xlink="http://www.w3.org/1999/xlink" content-type="zoobank" xlink:type="simple">http://zoobank.org/B65D6044-B6A6-4049-95E1-9B7B65A5FFC5</object-id>
          </tp:taxon-name><tp:taxon-status xmlns:xlink="http://www.w3.org/1999/xlink" xlink:type="simple">sp. n.</tp:taxon-status><xref ref-type="fig" rid="F6">Figures 20–22</xref><!--PageBreak--></tp:nomenclature><tp:treatment-sec sec-type="type material"><title>Type materials.</title><p>
            <bold>Holotype worker.</bold> Taibai Mt., Shaanxi Prov., China, <named-content xmlns:xlink="http://www.w3.org/1999/xlink" content-type="dwc:verbatimCoordinates" xlink:type="simple">33°59'57"N, 107°47'17"E</named-content>, 3020m. 20.viii.1997, leg. Cong Wei, No. G970018; <bold>Paratypes.</bold> 3 workers, as holotype.</p></tp:treatment-sec><tp:treatment-sec sec-type="Measurements and descriptions"><title>Measurements and descriptions.</title><p>
            <bold>Holotype worker</bold>. <abbrev xmlns:xlink="http://www.w3.org/1999/xlink" xlink:title="length of the head in full face view, measured in a straight line from the middle of anterior clypeal margin to the middle of posterior margin" xlink:type="simple">HL</abbrev> 1.55, <abbrev xmlns:xlink="http://www.w3.org/1999/xlink" xlink:title="maximum width of the head in full face view behind the eyes" xlink:type="simple">HW</abbrev> 1.38, <abbrev xmlns:xlink="http://www.w3.org/1999/xlink" xlink:title="minimum distance of frons between the frontal carinae" xlink:type="simple">FW</abbrev> 0.60, <abbrev xmlns:xlink="http://www.w3.org/1999/xlink" xlink:title="maximum distance between the outer borders of the frontal lobes" xlink:type="simple">FLW</abbrev> 0.63, <abbrev xmlns:xlink="http://www.w3.org/1999/xlink" xlink:title="maximum straight length of the antennal scape in profile view" xlink:type="simple">SL</abbrev> 1.28, <abbrev xmlns:xlink="http://www.w3.org/1999/xlink" xlink:title="maximum width of pronotum in dorsal view" xlink:type="simple">PW</abbrev> 0.90, <abbrev xmlns:xlink="http://www.w3.org/1999/xlink" xlink:title="length of mesosoma in profile, measured from the point at which the pronotum meets the cervical shield to the posterior basal angle of the metapleuron" xlink:type="simple">ML</abbrev> 1.95, <abbrev xmlns:xlink="http://www.w3.org/1999/xlink" xlink:title="maximum length of petiole in dorsal view" xlink:type="simple">PL</abbrev> 0.50, <abbrev xmlns:xlink="http://www.w3.org/1999/xlink" xlink:title="maximum height of petiole in profile view" xlink:type="simple">PH</abbrev> 0.48, <abbrev xmlns:xlink="http://www.w3.org/1999/xlink" xlink:title="straight length of propodeal spine in profile view, from its tip to the deepest point of the propodeal constriction at the base of the spine" xlink:type="simple">ESL</abbrev> 0.48, <abbrev xmlns:xlink="http://www.w3.org/1999/xlink" xlink:title="HL/HW" xlink:type="simple">CI</abbrev> 1.12, <abbrev xmlns:xlink="http://www.w3.org/1999/xlink" xlink:title="FW/HW" xlink:type="simple">FI</abbrev> 0.43, <abbrev xmlns:xlink="http://www.w3.org/1999/xlink" xlink:title="FLW/FW" xlink:type="simple">FLI</abbrev> 1.05, SI<sub>1</sub> 0.82, SI<sub>2</sub> 0.92, <abbrev xmlns:xlink="http://www.w3.org/1999/xlink" xlink:title="ESL/HW" xlink:type="simple">ESLI</abbrev> 0.35. <bold>Paratype workers</bold> (n=2). <abbrev xmlns:xlink="http://www.w3.org/1999/xlink" xlink:title="length of the head in full face view, measured in a straight line from the middle of anterior clypeal margin to the middle of posterior margin" xlink:type="simple">HL</abbrev> 1.54−1.58, <!--PageBreak--><abbrev xmlns:xlink="http://www.w3.org/1999/xlink" xlink:title="maximum width of the head in full face view behind the eyes" xlink:type="simple">HW</abbrev> 1.37−1.40, <abbrev xmlns:xlink="http://www.w3.org/1999/xlink" xlink:title="minimum distance of frons between the frontal carinae" xlink:type="simple">FW</abbrev> 0.60−0.62, <abbrev xmlns:xlink="http://www.w3.org/1999/xlink" xlink:title="maximum distance between the outer borders of the frontal lobes" xlink:type="simple">FLW</abbrev> 0.61−0.63, <abbrev xmlns:xlink="http://www.w3.org/1999/xlink" xlink:title="maximum straight length of the antennal scape in profile view" xlink:type="simple">SL</abbrev> 1.25−1.26, <abbrev xmlns:xlink="http://www.w3.org/1999/xlink" xlink:title="maximum width of pronotum in dorsal view" xlink:type="simple">PW</abbrev> 0.90−0.92, <abbrev xmlns:xlink="http://www.w3.org/1999/xlink" xlink:title="length of mesosoma in profile, measured from the point at which the pronotum meets the cervical shield to the posterior basal angle of the metapleuron" xlink:type="simple">ML</abbrev> 1.91−1.94, <abbrev xmlns:xlink="http://www.w3.org/1999/xlink" xlink:title="maximum length of petiole in dorsal view" xlink:type="simple">PL</abbrev> 0.50−1.52, <abbrev xmlns:xlink="http://www.w3.org/1999/xlink" xlink:title="maximum height of petiole in profile view" xlink:type="simple">PH</abbrev> 0.50−0.51, <abbrev xmlns:xlink="http://www.w3.org/1999/xlink" xlink:title="straight length of propodeal spine in profile view, from its tip to the deepest point of the propodeal constriction at the base of the spine" xlink:type="simple">ESL</abbrev> 0.46−0.49, <abbrev xmlns:xlink="http://www.w3.org/1999/xlink" xlink:title="HL/HW" xlink:type="simple">CI</abbrev> 1.13−1.14, <abbrev xmlns:xlink="http://www.w3.org/1999/xlink" xlink:title="FW/HW" xlink:type="simple">FI</abbrev> 0.42−0.44, <abbrev xmlns:xlink="http://www.w3.org/1999/xlink" xlink:title="FLW/FW" xlink:type="simple">FLI</abbrev> 1.04−1.05, SI<sub>1</sub> 0.80−0.81, SI<sub>2</sub> 0.90−0.93, <abbrev xmlns:xlink="http://www.w3.org/1999/xlink" xlink:title="ESL/HW" xlink:type="simple">ESLI</abbrev> 0.33−0.35.</p><p>
            <bold>Holotype worker.</bold> Head longer than broad, with very weakly convex sides and almost straight posterior margin, and rounded posterior corners; anterior clypeal margin rounded, slightly prominent, not notched medially. Frontal carinae very feebly curved, merging with the rugae that extend to the posterior third dorsum of head. Frons wide, frontal lobes not extended. Antennal scape relatively long, gradually though distinctly curved at the base, without any trace of lobe or carina.</p><p>Mesosoma relatively robust, promesonotum in profile view convex, promesonotal suture in dorsal view well-developed. Metanotal groove distinct, very deep. Propodeal lobes triangular apically. Propodeal spines moderately long, straight, sharp, directly backward at an angle of about 45º. Petiole high, with very short peduncle, its anterior surface slightly concave, dorsum of node with a distinct dorsal plate, slightly convex, posterior surface steep, so that petiolar node appears sharply cylindroid (seen in profile). Postpetiole subglobular, its anterior and dorsal surfaces forming a regular arch. Spurs of middle and hind tibiae well-developed and pectinate.</p><p>Head with very dense, fine, almost straight, slightly posteriorly diverging longitudinal rugae on the whole dorsum, number of rugae between frontal carinae level with <!--PageBreak-->the eyes &lt; 25. Posterior part and lateral sides of the head with reticulation, surface between reticulation densely superficially punctate, appearing more or less shiny and not dull. Clypeus with longitudinal rugae, surface between them shiny. Frontal triangle smooth and shiny.</p><p>Pronotal dorsum reticulated, lateral sides reticulate-punctate; mesonotal dorsum with 8−10 coarse sinuous transverse rugae; dorsum of propodeum with several finer transverse rugae; lower parts of mesopleura and sides of propodeum with fine longitudinal rugae. Space between rugae on mesosoma smooth and shiny. Petiole high, and with a strongly triangular ventral process. Petiole and postpetiole with short irregular rugae, densely though not coarsely punctate, appearing dull.</p><p>Margins of head with long suberect hairs; dorsum of mesosoma with longer hairs, petiole with 6−8 long hairs. Antennal scape and tibiae with subdecumbent hairs. Body colored blackish-brown, appendages somewhat lighter.</p><p>
            <bold>Paratype workers.</bold> as holotype.</p><p>
            <bold>Queens and males.</bold> Unknown.</p></tp:treatment-sec><tp:treatment-sec sec-type="Habitat"><title>Habitat.</title><p>Found in mountain meadows at an altitude of 3020 m. Nesting site unknown.</p></tp:treatment-sec><tp:treatment-sec sec-type="Etymology"><title>Etymology.</title><p>The specific epithet is the name of a famous calligrapher in the Northern Song Dynasty.</p></tp:treatment-sec><tp:treatment-sec sec-type="Differential diagnosis"><title>Differential diagnosis.</title><p>This species belongs to the <italic><tp:taxon-name><tp:taxon-name-part taxon-name-part-type="species">pachei</tp:taxon-name-part></tp:taxon-name></italic> group. It is easy to find that this species is very similar to <italic><tp:taxon-name><tp:taxon-name-part taxon-name-part-type="genus">Myrmica</tp:taxon-name-part> <tp:taxon-name-part taxon-name-part-type="species">pleiorhytida</tp:taxon-name-part></tp:taxon-name></italic>, but differs from the latter by number of rugae between frontal carinae level with the eyes ≤ 25; mesonotal and propodeal dorsum fine transverse rugae &lt; 20. This species also very resemles to <italic><tp:taxon-name><tp:taxon-name-part taxon-name-part-type="genus">Myrmica</tp:taxon-name-part> <tp:taxon-name-part taxon-name-part-type="species">dongi</tp:taxon-name-part></tp:taxon-name></italic> sp. n., but differs from the latter by petiole with a finer triangular ventral process; propleuron only with densely punctuated; mesonotal and propodeal dorsum with 8−10 coarse sinuous transverse rugae. Main discriminative morphological characters with other species of the <italic><tp:taxon-name><tp:taxon-name-part taxon-name-part-type="species">pachei</tp:taxon-name-part></tp:taxon-name></italic>-group is showed in the key of <italic><tp:taxon-name><tp:taxon-name-part taxon-name-part-type="species">pachei</tp:taxon-name-part></tp:taxon-name></italic>-group species.</p><fig id="F6" position="float" orientation="portrait"><label>Figures 20–22.</label><caption><p>
          <italic><tp:taxon-name><tp:taxon-name-part taxon-name-part-type="genus">Myrmica</tp:taxon-name-part> <tp:taxon-name-part taxon-name-part-type="species">mifui</tp:taxon-name-part></tp:taxon-name></italic> sp. n. worker (No. G970018). <bold>20</bold> body in profile view <bold>21</bold> head in full-face view <bold>22</bold> body in dorsal view.</p></caption><graphic xmlns:xlink="http://www.w3.org/1999/xlink" xlink:href="zookeys-551-085-g006.jpg" position="float" orientation="portrait" xlink:type="simple" id="oo_72636.jpg"/></fig></tp:treatment-sec></tp:taxon-treatment>
