# Supplementary material for: Seven species new to science and one newly recorded species of the ant genus Myrmica Latreille, 1804 from China, with proposal of a new synonym (Hymenoptera, Formicidae)
Source: Zookeys. 2016 Jan 11;(551):85–128. doi: 10.3897/zookeys.551.6005 (PMC4741292; doi:10.3897/zookeys.551.6005)
Supplement: XML Treatment for Myrmica oui [file zookeys.551.6005-treatment7.xml]

<!DOCTYPE tp:taxon-treatment
  PUBLIC "-//TaxonX//DTD Taxonomic Treatment Publishing DTD v0 20100105//EN" "tax-treatment-NSO.dtd">
<tp:taxon-treatment xmlns:tp="http://www.plazi.org/taxpub"><tp:treatment-meta><kwd-group><label>Taxon classification</label><kwd><named-content content-type="kingdom">Animalia</named-content></kwd><kwd><named-content content-type="order">Hymenoptera</named-content></kwd><kwd><named-content content-type="family">Formicidae</named-content></kwd></kwd-group><mixed-citation publication-type="journal"><person-group><name><surname>Chen</surname><given-names>Zhilin</given-names></name><name><surname>Zhou</surname><given-names>Shanyi</given-names></name><name><surname>Huang</surname><given-names>Jianhua</given-names></name></person-group><article-title>Seven species new to science and one newly recorded species of the ant genus <italic><tp:taxon-name><tp:taxon-name-part taxon-name-part-type="genus">Myrmica</tp:taxon-name-part></tp:taxon-name></italic> Latreille, 1804 from China, with proposal of a new synonym (<tp:taxon-name><tp:taxon-name-part taxon-name-part-type="order">Hymenoptera</tp:taxon-name-part></tp:taxon-name>, <tp:taxon-name><tp:taxon-name-part taxon-name-part-type="family">Formicidae</tp:taxon-name-part></tp:taxon-name>)</article-title><source>Zookeys</source><day>11</day><month>1</month><year>2016</year><volume>2016</volume><issue>551</issue><fpage>85</fpage><lpage>128</lpage><pub-id pub-id-type="doi">10.3897/zookeys.551.6005</pub-id></mixed-citation></tp:treatment-meta><tp:nomenclature><tp:taxon-name>
            <tp:taxon-name-part taxon-name-part-type="genus">Myrmica</tp:taxon-name-part>
            <tp:taxon-name-part taxon-name-part-type="species">oui</tp:taxon-name-part>
            <object-id xmlns:xlink="http://www.w3.org/1999/xlink" content-type="zoobank" xlink:type="simple">http://zoobank.org/D6CD7B14-D6CF-4F48-A611-749B390D3E7E</object-id>
          </tp:taxon-name><tp:taxon-status xmlns:xlink="http://www.w3.org/1999/xlink" xlink:type="simple">sp. n.</tp:taxon-status><xref ref-type="fig" rid="F7">Figures 23–25</xref></tp:nomenclature><tp:treatment-sec sec-type="type material"><title>Type material.</title><p>
            <bold>Holotype worker.</bold> Kuankuoshui, Guizhou Prov., China, <named-content xmlns:xlink="http://www.w3.org/1999/xlink" content-type="dwc:verbatimCoordinates" xlink:type="simple">28°14'24"N, 107°12'00"E</named-content>, 1202m. 16.viii.2010, leg. Duoduo Ye, No. G100231. <bold>Paratypes.</bold> 4 workers, data as holotype.</p></tp:treatment-sec><tp:treatment-sec sec-type="Measurements and descriptions"><title>Measurements and descriptions.</title><p>
            <bold>Holotype worker.</bold> <abbrev xmlns:xlink="http://www.w3.org/1999/xlink" xlink:title="length of the head in full face view, measured in a straight line from the middle of anterior clypeal margin to the middle of posterior margin" xlink:type="simple">HL</abbrev> 1.50, <abbrev xmlns:xlink="http://www.w3.org/1999/xlink" xlink:title="maximum width of the head in full face view behind the eyes" xlink:type="simple">HW</abbrev> 1.32, <abbrev xmlns:xlink="http://www.w3.org/1999/xlink" xlink:title="minimum distance of frons between the frontal carinae" xlink:type="simple">FW</abbrev> 0.53, <abbrev xmlns:xlink="http://www.w3.org/1999/xlink" xlink:title="maximum distance between the outer borders of the frontal lobes" xlink:type="simple">FLW</abbrev> 0.55, <abbrev xmlns:xlink="http://www.w3.org/1999/xlink" xlink:title="maximum straight length of the antennal scape in profile view" xlink:type="simple">SL</abbrev> 1.60, <abbrev xmlns:xlink="http://www.w3.org/1999/xlink" xlink:title="maximum width of pronotum in dorsal view" xlink:type="simple">PW</abbrev> 1.00, <abbrev xmlns:xlink="http://www.w3.org/1999/xlink" xlink:title="length of mesosoma in profile, measured from the point at which the pronotum meets the cervical shield to the posterior basal angle of the metapleuron" xlink:type="simple">ML</abbrev> 2.25, <abbrev xmlns:xlink="http://www.w3.org/1999/xlink" xlink:title="maximum length of petiole in dorsal view" xlink:type="simple">PL</abbrev> 0.63, <abbrev xmlns:xlink="http://www.w3.org/1999/xlink" xlink:title="maximum height of petiole in profile view" xlink:type="simple">PH</abbrev> 0.40, <abbrev xmlns:xlink="http://www.w3.org/1999/xlink" xlink:title="straight length of propodeal spine in profile view, from its tip to the deepest point of the propodeal constriction at the base of the spine" xlink:type="simple">ESL</abbrev> 0.68, <abbrev xmlns:xlink="http://www.w3.org/1999/xlink" xlink:title="HL/HW" xlink:type="simple">CI</abbrev> 1.14, <abbrev xmlns:xlink="http://www.w3.org/1999/xlink" xlink:title="FW/HW" xlink:type="simple">FI</abbrev> 0.40, <abbrev xmlns:xlink="http://www.w3.org/1999/xlink" xlink:title="FLW/FW" xlink:type="simple">FLI</abbrev> 1.04, SI<sub>1</sub> 1.07, SI<sub>2</sub> 1.21, <abbrev xmlns:xlink="http://www.w3.org/1999/xlink" xlink:title="ESL/HW" xlink:type="simple">ESLI</abbrev> 0.51. <bold>Paratype workers</bold> (n = 2). <abbrev xmlns:xlink="http://www.w3.org/1999/xlink" xlink:title="length of the head in full face view, measured in a straight line from the middle of anterior clypeal margin to the middle of posterior margin" xlink:type="simple">HL</abbrev> 1.44−1.50, <abbrev xmlns:xlink="http://www.w3.org/1999/xlink" xlink:title="maximum width of the head in full face view behind the eyes" xlink:type="simple">HW</abbrev> 1.28−1.33, <abbrev xmlns:xlink="http://www.w3.org/1999/xlink" xlink:title="FW/HW" xlink:type="simple">FI</abbrev> 0.40−0.43, <abbrev xmlns:xlink="http://www.w3.org/1999/xlink" xlink:title="FLW/FW" xlink:type="simple">FLI</abbrev> 1.04−1.06, <abbrev xmlns:xlink="http://www.w3.org/1999/xlink" xlink:title="maximum straight length of the antennal scape in profile view" xlink:type="simple">SL</abbrev> 1.56−1.59, <abbrev xmlns:xlink="http://www.w3.org/1999/xlink" xlink:title="maximum width of pronotum in dorsal view" xlink:type="simple">PW</abbrev> 1.00−1.08, <abbrev xmlns:xlink="http://www.w3.org/1999/xlink" xlink:title="length of mesosoma in profile, measured from the point at which the pronotum meets the cervical shield to the posterior basal angle of the metapleuron" xlink:type="simple">ML</abbrev> 2.10−2.17, <abbrev xmlns:xlink="http://www.w3.org/1999/xlink" xlink:title="maximum length of petiole in dorsal view" xlink:type="simple">PL</abbrev> 0.63−0.67, <abbrev xmlns:xlink="http://www.w3.org/1999/xlink" xlink:title="maximum height of petiole in profile view" xlink:type="simple">PH</abbrev> 0.40−0.45, <abbrev xmlns:xlink="http://www.w3.org/1999/xlink" xlink:title="straight length of propodeal spine in profile view, from its tip to the deepest point of the propodeal constriction at the base of the spine" xlink:type="simple">ESL</abbrev> 0.63−0.64, <abbrev xmlns:xlink="http://www.w3.org/1999/xlink" xlink:title="HL/HW" xlink:type="simple">CI</abbrev> 1.10−1.18, <abbrev xmlns:xlink="http://www.w3.org/1999/xlink" xlink:title="minimum distance of frons between the frontal carinae" xlink:type="simple">FW</abbrev> 0.50−0.59, <abbrev xmlns:xlink="http://www.w3.org/1999/xlink" xlink:title="maximum distance between the outer borders of the frontal lobes" xlink:type="simple">FLW</abbrev> 0.50−0.56, SI<sub>1</sub> 1.02−1.08, SI<sub>2</sub> 0.77−0.80, <abbrev xmlns:xlink="http://www.w3.org/1999/xlink" xlink:title="ESL/HW" xlink:type="simple">ESLI</abbrev> 0.50−0.55.</p><p>
            <bold>Holotype worker.</bold> Head longer than broad, with very feebly convex sides, nearly straight posterior margin and broadly rounded posterior corners. Anterior clypeal margin very feebly convex, notched medially. Frontal carinae curved, merging with the rugae that extend to the posterior third dorsum of head. Frons wide, frontal lobes not extended, but raised vertically (i.e. perpendicular to the surface of the head). Antennal scape relatively long (SI<sub>2</sub> 1.21), longer than head width, gradually though distinctly curved at the base, without any trace of lobe or carina.</p><p>Mesosoma relatively short (compared to related species), promesonotal dorsum in profile view finely convex, promesonotal suture in dorsal view indistinct; mesonotum abruptly curved down to propodeum to form distinct, deep and wide metanotal groove. Propodeal lobes projecting to form short and blunt triangle. Propodeal spines relatively long, widened at the base, directly backward and downward. Petiole relatively long and narrow, with strongly concave of anterior surface, dorsum of node feebly convex, with distinct dorsal plate; postpetiole as shown in figures, slightly shorter than high.</p><p>Head with fine, almost straight, posteriorly diverging longitudinal rugae on the whole dorsum, eight rugae between frontal carinae level with the eyes. Posterior part and sides of the head without reticulations, spaces between rugae densely punctate, <!--PageBreak-->dull. Clypeus with longitudinal rugae, surface between rugae shiny. Frontal triangle smooth and shiny.</p><p>Dorsum of mesosoma with coarse reticulation, lateral sides with coarse sinuous longitudinal rugae. Lower part of mesopleuron and sides of propodeum with coarse longitudinal rugae. In dorsal view, dorsum of propodeal behind the metanotal groove with a distinct U-shaped coarse rugae (seen in Fig. <xref ref-type="fig" rid="F7">25</xref>). Petiole and postpetiole at most with very fine sculptures or short irregular rugae and dense, though not coarse, punctures and dull.</p><p>Head posterior margin with long suberect hairs; mesosoma dorsum with longer hairs, petiole with 6−8 long hairs. Antennal scape with suberect hairs. Tibiae with subdecumbent hairs. Head, gaster and petiole and postpetiole brownish-red, dorsum of head with some dark patches. Mesosoma black to blackish-brown.</p><p>
            <bold>Paratype workers.</bold> As holotype, but in one individual, petiole only with 4 long hairs.</p><p>
            <bold>Queens and males.</bold> Unknown.</p></tp:treatment-sec><tp:treatment-sec sec-type="Habitat"><title>Habitat.</title><p>This species nests under litter layer and soil layer in the broadleaf forests, at elevation 1202m.</p></tp:treatment-sec><tp:treatment-sec sec-type="Etymology"><title>Etymology.</title><p>The specific epithet is the last name of a famous Chinese artist in the Tang Dynasty, Yanxun Ou.</p></tp:treatment-sec><tp:treatment-sec sec-type="Differential diagnosis"><title>Differential diagnosis.</title><p>This species belongs to the <italic><tp:taxon-name><tp:taxon-name-part taxon-name-part-type="species">draco</tp:taxon-name-part></tp:taxon-name></italic>-complex of the <italic><tp:taxon-name><tp:taxon-name-part taxon-name-part-type="species">ritae</tp:taxon-name-part></tp:taxon-name></italic> species group that includes <italic><tp:taxon-name><tp:taxon-name-part taxon-name-part-type="genus">Myrmica</tp:taxon-name-part> <tp:taxon-name-part taxon-name-part-type="species">draco</tp:taxon-name-part></tp:taxon-name></italic>, <italic><tp:taxon-name><tp:taxon-name-part taxon-name-part-type="genus">Myrmica</tp:taxon-name-part> <tp:taxon-name-part taxon-name-part-type="species">plodii</tp:taxon-name-part></tp:taxon-name></italic>, <italic><tp:taxon-name><tp:taxon-name-part taxon-name-part-type="genus">Myrmica</tp:taxon-name-part> <tp:taxon-name-part taxon-name-part-type="species">schoedli</tp:taxon-name-part></tp:taxon-name></italic>, <italic><tp:taxon-name><tp:taxon-name-part taxon-name-part-type="genus">Myrmica</tp:taxon-name-part> <tp:taxon-name-part taxon-name-part-type="species">yamanei</tp:taxon-name-part></tp:taxon-name></italic>. The workers of this species complex seems to be intermediate between the <italic><tp:taxon-name><tp:taxon-name-part taxon-name-part-type="species">ritae</tp:taxon-name-part></tp:taxon-name></italic>-complex and boltoni-complex, but differs from the latter two by head dorsum and mesosoma rugose, petiole and postpetiole finely striated and punctuated, space of head dorsum between rugae punctuated. In terms of geography, <italic><tp:taxon-name><tp:taxon-name-part taxon-name-part-type="genus">Myrmica</tp:taxon-name-part> <tp:taxon-name-part taxon-name-part-type="species">oui</tp:taxon-name-part></tp:taxon-name></italic> sp. n. and <italic><tp:taxon-name><tp:taxon-name-part taxon-name-part-type="genus">Myrmica</tp:taxon-name-part> <tp:taxon-name-part taxon-name-part-type="species">draco</tp:taxon-name-part></tp:taxon-name></italic> may be occupying similar niches, but former differs from the latter by mesonotum abruptly curving down to the propodeum to form a distinct, deep and wide metanotal groove; in dorsal view, the dorsum of propodeum behind the metanotal groove bears a distinct U−shaped coarse ruga; first gastral tergite with clear superficial hexagonal microsculpture; body large (<abbrev xmlns:xlink="http://www.w3.org/1999/xlink" xlink:title="maximum width of the head in full face view behind the eyes" xlink:type="simple">HW</abbrev>=1.38), dorsum of head with some dark patches. Given these obvious morphological differences, we are certain that <italic><tp:taxon-name><tp:taxon-name-part taxon-name-part-type="genus">Myrmica</tp:taxon-name-part> <tp:taxon-name-part taxon-name-part-type="species">oui</tp:taxon-name-part></tp:taxon-name></italic> sp. n. is not a variety of <italic><tp:taxon-name><tp:taxon-name-part taxon-name-part-type="genus">Myrmica</tp:taxon-name-part> <tp:taxon-name-part taxon-name-part-type="species">draco</tp:taxon-name-part></tp:taxon-name></italic> but an independent science species.</p><fig id="F7" position="float" orientation="portrait"><label>Figures 23–25.</label><caption><p>
          <italic><tp:taxon-name><tp:taxon-name-part taxon-name-part-type="genus">Myrmica</tp:taxon-name-part> <tp:taxon-name-part taxon-name-part-type="species">oui</tp:taxon-name-part></tp:taxon-name></italic> sp. n. worker (No. G100231). <bold>23</bold> body in profile view <bold>24</bold> head in full-face view <bold>25</bold> body in dorsal view.</p></caption><graphic xmlns:xlink="http://www.w3.org/1999/xlink" xlink:href="zookeys-551-085-g007.jpg" position="float" orientation="portrait" xlink:type="simple" id="oo_72637.jpg"/></fig></tp:treatment-sec></tp:taxon-treatment>
