# Supplementary material for: Seven species new to science and one newly recorded species of the ant genus Myrmica Latreille, 1804 from China, with proposal of a new synonym (Hymenoptera, Formicidae)
Source: Zookeys. 2016 Jan 11;(551):85–128. doi: 10.3897/zookeys.551.6005 (PMC4741292; doi:10.3897/zookeys.551.6005)
Supplement: XML Treatment for Myrmica wangi [file zookeys.551.6005-treatment8.xml]

<!DOCTYPE tp:taxon-treatment
  PUBLIC "-//TaxonX//DTD Taxonomic Treatment Publishing DTD v0 20100105//EN" "tax-treatment-NSO.dtd">
<tp:taxon-treatment xmlns:tp="http://www.plazi.org/taxpub"><tp:treatment-meta><kwd-group><label>Taxon classification</label><kwd><named-content content-type="kingdom">Animalia</named-content></kwd><kwd><named-content content-type="order">Hymenoptera</named-content></kwd><kwd><named-content content-type="family">Formicidae</named-content></kwd></kwd-group><mixed-citation publication-type="journal"><person-group><name><surname>Chen</surname><given-names>Zhilin</given-names></name><name><surname>Zhou</surname><given-names>Shanyi</given-names></name><name><surname>Huang</surname><given-names>Jianhua</given-names></name></person-group><article-title>Seven species new to science and one newly recorded species of the ant genus <italic><tp:taxon-name><tp:taxon-name-part taxon-name-part-type="genus">Myrmica</tp:taxon-name-part></tp:taxon-name></italic> Latreille, 1804 from China, with proposal of a new synonym (<tp:taxon-name><tp:taxon-name-part taxon-name-part-type="order">Hymenoptera</tp:taxon-name-part></tp:taxon-name>, <tp:taxon-name><tp:taxon-name-part taxon-name-part-type="family">Formicidae</tp:taxon-name-part></tp:taxon-name>)</article-title><source>Zookeys</source><day>11</day><month>1</month><year>2016</year><volume>2016</volume><issue>551</issue><fpage>85</fpage><lpage>128</lpage><pub-id pub-id-type="doi">10.3897/zookeys.551.6005</pub-id></mixed-citation></tp:treatment-meta><tp:nomenclature><tp:taxon-name>
            <tp:taxon-name-part taxon-name-part-type="genus">Myrmica</tp:taxon-name-part>
            <tp:taxon-name-part taxon-name-part-type="species">wangi</tp:taxon-name-part>
            <object-id xmlns:xlink="http://www.w3.org/1999/xlink" content-type="zoobank" xlink:type="simple">http://zoobank.org/256A0E94-3A7C-4528-B4AE-2DBA33986625</object-id>
          </tp:taxon-name><tp:taxon-status xmlns:xlink="http://www.w3.org/1999/xlink" xlink:type="simple">sp. n.</tp:taxon-status><xref ref-type="fig" rid="F8">Figures 26–28</xref><!--PageBreak--></tp:nomenclature><tp:treatment-sec sec-type="type material"><title>Type material.</title><p>
            <bold>Holotype worker.</bold> Huangbaiyuan, Shaanxi Prov., China, <named-content xmlns:xlink="http://www.w3.org/1999/xlink" content-type="dwc:verbatimCoordinates" xlink:type="simple">34°10'36"N, 107°11'03"E</named-content>, 1567m. 1.vi.2012, leg. Chaotai Wei, No. G120127. <bold>Paratypes.</bold> 5 workers, data as holotype.</p></tp:treatment-sec><tp:treatment-sec sec-type="Measurements and descriptions"><title>Measurements and descriptions.</title><p>
            <bold>Holotype worker</bold>. <abbrev xmlns:xlink="http://www.w3.org/1999/xlink" xlink:title="length of the head in full face view, measured in a straight line from the middle of anterior clypeal margin to the middle of posterior margin" xlink:type="simple">HL</abbrev> 1.62, <abbrev xmlns:xlink="http://www.w3.org/1999/xlink" xlink:title="maximum width of the head in full face view behind the eyes" xlink:type="simple">HW</abbrev> 1.42, <abbrev xmlns:xlink="http://www.w3.org/1999/xlink" xlink:title="minimum distance of frons between the frontal carinae" xlink:type="simple">FW</abbrev> 0.55, <abbrev xmlns:xlink="http://www.w3.org/1999/xlink" xlink:title="maximum distance between the outer borders of the frontal lobes" xlink:type="simple">FLW</abbrev> 0.58, <abbrev xmlns:xlink="http://www.w3.org/1999/xlink" xlink:title="maximum straight length of the antennal scape in profile view" xlink:type="simple">SL</abbrev> 1.67, <abbrev xmlns:xlink="http://www.w3.org/1999/xlink" xlink:title="maximum width of pronotum in dorsal view" xlink:type="simple">PW</abbrev> 1.05, <abbrev xmlns:xlink="http://www.w3.org/1999/xlink" xlink:title="length of mesosoma in profile, measured from the point at which the pronotum meets the cervical shield to the posterior basal angle of the metapleuron" xlink:type="simple">ML</abbrev> 2.25, <abbrev xmlns:xlink="http://www.w3.org/1999/xlink" xlink:title="maximum length of petiole in dorsal view" xlink:type="simple">PL</abbrev> 0.63, <abbrev xmlns:xlink="http://www.w3.org/1999/xlink" xlink:title="maximum height of petiole in profile view" xlink:type="simple">PH</abbrev> 0.43, <abbrev xmlns:xlink="http://www.w3.org/1999/xlink" xlink:title="straight length of propodeal spine in profile view, from its tip to the deepest point of the propodeal constriction at the base of the spine" xlink:type="simple">ESL</abbrev> 0.75, <abbrev xmlns:xlink="http://www.w3.org/1999/xlink" xlink:title="HL/HW" xlink:type="simple">CI</abbrev> 1.14, <abbrev xmlns:xlink="http://www.w3.org/1999/xlink" xlink:title="FW/HW" xlink:type="simple">FI</abbrev> 0.39, <abbrev xmlns:xlink="http://www.w3.org/1999/xlink" xlink:title="FLW/FW" xlink:type="simple">FLI</abbrev> 1.05, SI<sub>1</sub> 1.03, SI<sub>2</sub> 1.18, <abbrev xmlns:xlink="http://www.w3.org/1999/xlink" xlink:title="ESL/HW" xlink:type="simple">ESLI</abbrev> 0.53. <bold>Paratype workers</bold> (n = 5). <abbrev xmlns:xlink="http://www.w3.org/1999/xlink" xlink:title="length of the head in full face view, measured in a straight line from the middle of anterior clypeal margin to the middle of posterior margin" xlink:type="simple">HL</abbrev> 1.60−1.67, <abbrev xmlns:xlink="http://www.w3.org/1999/xlink" xlink:title="maximum width of the head in full face view behind the eyes" xlink:type="simple">HW</abbrev> 1.33−1.41, <abbrev xmlns:xlink="http://www.w3.org/1999/xlink" xlink:title="minimum distance of frons between the frontal carinae" xlink:type="simple">FW</abbrev> 0.54−0.56, <abbrev xmlns:xlink="http://www.w3.org/1999/xlink" xlink:title="maximum distance between the outer borders of the frontal lobes" xlink:type="simple">FLW</abbrev> 0.57−0.60, <abbrev xmlns:xlink="http://www.w3.org/1999/xlink" xlink:title="maximum straight length of the antennal scape in profile view" xlink:type="simple">SL</abbrev> 1.56−1.64, <abbrev xmlns:xlink="http://www.w3.org/1999/xlink" xlink:title="maximum width of pronotum in dorsal view" xlink:type="simple">PW</abbrev> 1.00−1.11, <!--PageBreak--><abbrev xmlns:xlink="http://www.w3.org/1999/xlink" xlink:title="length of mesosoma in profile, measured from the point at which the pronotum meets the cervical shield to the posterior basal angle of the metapleuron" xlink:type="simple">ML</abbrev> 2.19−2.23, <abbrev xmlns:xlink="http://www.w3.org/1999/xlink" xlink:title="maximum length of petiole in dorsal view" xlink:type="simple">PL</abbrev> 0.59−0.64, <abbrev xmlns:xlink="http://www.w3.org/1999/xlink" xlink:title="maximum height of petiole in profile view" xlink:type="simple">PH</abbrev> 0.40−0.44, <abbrev xmlns:xlink="http://www.w3.org/1999/xlink" xlink:title="straight length of propodeal spine in profile view, from its tip to the deepest point of the propodeal constriction at the base of the spine" xlink:type="simple">ESL</abbrev> 0.70−0.77, <abbrev xmlns:xlink="http://www.w3.org/1999/xlink" xlink:title="HL/HW" xlink:type="simple">CI</abbrev> 1.13−1.17, <abbrev xmlns:xlink="http://www.w3.org/1999/xlink" xlink:title="FW/HW" xlink:type="simple">FI</abbrev> 0.38−0.41, <abbrev xmlns:xlink="http://www.w3.org/1999/xlink" xlink:title="FLW/FW" xlink:type="simple">FLI</abbrev> 1.02−1.08, SI<sub>1</sub> 1.00−1.04, SI<sub>2</sub> 1.17−1.20, <abbrev xmlns:xlink="http://www.w3.org/1999/xlink" xlink:title="ESL/HW" xlink:type="simple">ESLI</abbrev> 0.51−0.54.</p><p>
            <bold>Holotype worker.</bold> Head longer than broad, with very feebly convex sides, nearly straight posterior margin and broadly rounded posterior corners. Anterior clypeal margin very feebly convex, notched medially. Frontal carinae very feebly curved, merging with the rugae that extend to the posterior third dorsum of head. Frons wide, frontal lobes not extended, but raised vertically (i.e. perpendicular to the surface of the head). Antennal scape relatively long (SI<sub>2</sub> = 1.18), longer than head width, gradually though distinctly curved at the base, without any trace of lobe or carina.</p><p>Promesonotal dorsum in profile view convex, promesonotal suture in dorsal view indistinct; mesonotum abruptly curved down to propodeum to form distinct, deep and wide metanotal groove. Propodeal lobes projecting to form short blunt triangle. Propodeal spines relatively long, widened at the base, directly backward and slightly downward. Petiole relatively short and wide, with anterior surface strongly concave, dorsum of node feebly convex; postpetiole somewhat shorter than high (Fig. <xref ref-type="fig" rid="F8">26</xref>).</p><p>Head with fine, almost straight, posteriorly diverging longitudinal rugae on the whole dorsum extending back to posterior margin, eight rugae between frontal carinae <!--PageBreak-->level with the eyes. Posterior part of the head with reticulations, space between rugae finely superficially micro−punctate. Clypeus with longitudinal rugae, space between them shiny. Frontal triangle smooth and shiny.</p><p>Dorsum of mesosoma with coarse reticulation, lateral sides with coarse sinuous longitudinal rugae. Petiole with coarse, short, sinuous longitudinal rugae, postpetiole with less coarse longitudinal, slightly sinuous rugae. Space on body between rugae smooth and shiny.</p><p>Posterior margin of head with up to two long suberect hairs; mesosoma dorsum with longer hairs, petiole with 1−6 long hairs. Antennal scape with suberect hairs. Tibiae with subdecumbent hairs. Head, gaster and petiole and postpetiole brownish-red, mesosoma black to blackish-brown.</p><p>
            <bold>Paratype workers.</bold> As holotype.</p><p>
            <bold>Queens and males.</bold> Unknown.</p></tp:treatment-sec><tp:treatment-sec sec-type="Habitat"><title>Habitat.</title><p>This species nests inside decayed wood in the broadleaf and coniferous forests, at elevation 1667m.</p></tp:treatment-sec><tp:treatment-sec sec-type="Etymology"><title>Etymology.</title><p>The specific epithet is the last name of a famous Chinese artist in the Eastern Jin Dynasty, Xizhi Wang.</p></tp:treatment-sec><tp:treatment-sec sec-type="Differential diagnosis"><title>Differential diagnosis.</title><p>
            <italic><tp:taxon-name><tp:taxon-name-part taxon-name-part-type="genus">Myrmica</tp:taxon-name-part> <tp:taxon-name-part taxon-name-part-type="species">wangi</tp:taxon-name-part></tp:taxon-name></italic> sp. n. belongs to the <italic><tp:taxon-name><tp:taxon-name-part taxon-name-part-type="species">draco</tp:taxon-name-part></tp:taxon-name></italic>-complex of the <italic><tp:taxon-name><tp:taxon-name-part taxon-name-part-type="species">ritae</tp:taxon-name-part></tp:taxon-name></italic> species group. This species group includes 5 species: <italic><tp:taxon-name><tp:taxon-name-part taxon-name-part-type="genus">Myrmica</tp:taxon-name-part> <tp:taxon-name-part taxon-name-part-type="species">draco</tp:taxon-name-part></tp:taxon-name></italic>, <italic><tp:taxon-name><tp:taxon-name-part taxon-name-part-type="genus">Myrmica</tp:taxon-name-part> <tp:taxon-name-part taxon-name-part-type="species">oui</tp:taxon-name-part></tp:taxon-name></italic> sp. n., <italic><tp:taxon-name><tp:taxon-name-part taxon-name-part-type="genus">Myrmica</tp:taxon-name-part> <tp:taxon-name-part taxon-name-part-type="species">plodii</tp:taxon-name-part></tp:taxon-name></italic>, <italic><tp:taxon-name><tp:taxon-name-part taxon-name-part-type="genus">Myrmica</tp:taxon-name-part> <tp:taxon-name-part taxon-name-part-type="species">schoedli</tp:taxon-name-part></tp:taxon-name></italic>, <italic><tp:taxon-name><tp:taxon-name-part taxon-name-part-type="genus">Myrmica</tp:taxon-name-part> <tp:taxon-name-part taxon-name-part-type="species">yamanei</tp:taxon-name-part></tp:taxon-name></italic>. So far, only two species (<italic><tp:taxon-name><tp:taxon-name-part taxon-name-part-type="genus">Myrmica</tp:taxon-name-part> <tp:taxon-name-part taxon-name-part-type="species">draco</tp:taxon-name-part></tp:taxon-name></italic> and <italic><tp:taxon-name><tp:taxon-name-part taxon-name-part-type="genus">Myrmica</tp:taxon-name-part> <tp:taxon-name-part taxon-name-part-type="species">wangi</tp:taxon-name-part></tp:taxon-name></italic> sp. n.) of the <italic><tp:taxon-name><tp:taxon-name-part taxon-name-part-type="species">ritae</tp:taxon-name-part></tp:taxon-name></italic> species group were found from Shaanxi Province, which is the highest latitude distribution areas of this species group in the Old world. We investigated the two paratypes workers of <italic><tp:taxon-name><tp:taxon-name-part taxon-name-part-type="genus">Myrmica</tp:taxon-name-part> <tp:taxon-name-part taxon-name-part-type="species">draco</tp:taxon-name-part></tp:taxon-name></italic> Radchenko, Zhou &amp; Elmes found that two species are very similar to each other, but <italic><tp:taxon-name><tp:taxon-name-part taxon-name-part-type="genus">Myrmica</tp:taxon-name-part> <tp:taxon-name-part taxon-name-part-type="species">wangi</tp:taxon-name-part></tp:taxon-name></italic> sp. n. differs from the <italic><tp:taxon-name><tp:taxon-name-part taxon-name-part-type="genus">Myrmica</tp:taxon-name-part> <tp:taxon-name-part taxon-name-part-type="species">draco</tp:taxon-name-part></tp:taxon-name></italic> by the nearly straight posterior margin and broadly rounded posterior corners, frontal carinae extend back to posterior margin, posterior part of the head without reticulation; only posterior margins with 0−2 long suberect hairs; propodeal lobes projecting to form short and blunt triangle; petiole with coarse, short, sinuous longitudinal rugae, petiole and postpetiole with fewer punctures, appears shiny. On the other hand, This species is also similar to <italic><tp:taxon-name><tp:taxon-name-part taxon-name-part-type="genus">Myrmica</tp:taxon-name-part> <tp:taxon-name-part taxon-name-part-type="species">oui</tp:taxon-name-part></tp:taxon-name></italic> sp. n., but differs from the latter by the surface between rugae on the head with fewer punctures and appearing shiny. In dorsal view, dorsum of propodeum behind the metanotal groove with irregular coarse rugae. Petiole and postpetiole with coarse, short, sinuous longitudinal rugae, with fewer punctures, appearing shiny. We considered that these morphological differences is very obvious, which could be easily aparted from the other species of the genus <italic><tp:taxon-name><tp:taxon-name-part taxon-name-part-type="genus">Myrmica</tp:taxon-name-part></tp:taxon-name></italic>.</p><fig id="F8" position="float" orientation="portrait"><label>Figures 26–28.</label><caption><p>
          <italic><tp:taxon-name><tp:taxon-name-part taxon-name-part-type="genus">Myrmica</tp:taxon-name-part> <tp:taxon-name-part taxon-name-part-type="species">wangi</tp:taxon-name-part></tp:taxon-name></italic> sp. n. worker (No. G120127). <bold>26</bold> body in profile view <bold>27</bold> head in full-face view <bold>28</bold> body in dorsal view.</p></caption><graphic xmlns:xlink="http://www.w3.org/1999/xlink" xlink:href="zookeys-551-085-g008.jpg" position="float" orientation="portrait" xlink:type="simple" id="oo_72638.jpg"/></fig></tp:treatment-sec></tp:taxon-treatment>
