# Supplementary material for: Seven species new to science and one newly recorded species of the ant genus Myrmica Latreille, 1804 from China, with proposal of a new synonym (Hymenoptera, Formicidae)
Source: Zookeys. 2016 Jan 11;(551):85–128. doi: 10.3897/zookeys.551.6005 (PMC4741292; doi:10.3897/zookeys.551.6005)
Supplement: XML Treatment for Myrmica yani [file zookeys.551.6005-treatment9.xml]

<!DOCTYPE tp:taxon-treatment
  PUBLIC "-//TaxonX//DTD Taxonomic Treatment Publishing DTD v0 20100105//EN" "tax-treatment-NSO.dtd">
<tp:taxon-treatment xmlns:tp="http://www.plazi.org/taxpub"><tp:treatment-meta><kwd-group><label>Taxon classification</label><kwd><named-content content-type="kingdom">Animalia</named-content></kwd><kwd><named-content content-type="order">Hymenoptera</named-content></kwd><kwd><named-content content-type="family">Formicidae</named-content></kwd></kwd-group><mixed-citation publication-type="journal"><person-group><name><surname>Chen</surname><given-names>Zhilin</given-names></name><name><surname>Zhou</surname><given-names>Shanyi</given-names></name><name><surname>Huang</surname><given-names>Jianhua</given-names></name></person-group><article-title>Seven species new to science and one newly recorded species of the ant genus <italic><tp:taxon-name><tp:taxon-name-part taxon-name-part-type="genus">Myrmica</tp:taxon-name-part></tp:taxon-name></italic> Latreille, 1804 from China, with proposal of a new synonym (<tp:taxon-name><tp:taxon-name-part taxon-name-part-type="order">Hymenoptera</tp:taxon-name-part></tp:taxon-name>, <tp:taxon-name><tp:taxon-name-part taxon-name-part-type="family">Formicidae</tp:taxon-name-part></tp:taxon-name>)</article-title><source>Zookeys</source><day>11</day><month>1</month><year>2016</year><volume>2016</volume><issue>551</issue><fpage>85</fpage><lpage>128</lpage><pub-id pub-id-type="doi">10.3897/zookeys.551.6005</pub-id></mixed-citation></tp:treatment-meta><tp:nomenclature><tp:taxon-name>
            <tp:taxon-name-part taxon-name-part-type="genus">Myrmica</tp:taxon-name-part>
            <tp:taxon-name-part taxon-name-part-type="species">yani</tp:taxon-name-part>
            <object-id xmlns:xlink="http://www.w3.org/1999/xlink" content-type="zoobank" xlink:type="simple">http://zoobank.org/1B9C924D-1F59-43E5-8D4A-609E2A46481E</object-id>
          </tp:taxon-name><tp:taxon-status xmlns:xlink="http://www.w3.org/1999/xlink" xlink:type="simple">sp. n.</tp:taxon-status><xref ref-type="fig" rid="F9">Figures 29–34</xref></tp:nomenclature><tp:treatment-sec sec-type="type material"><title>Type material.</title><p>
            <bold>Holotype worker.</bold> Fanjingshan Nature Reserve, Guizhou Prov., China, <named-content xmlns:xlink="http://www.w3.org/1999/xlink" content-type="dwc:verbatimCoordinates" xlink:type="simple">27°54'26" N, 108°38'44"E</named-content>, 1667m. 30.v.2002, leg. Shanyi Zhou, No. G020318. <bold>Paratypes.</bold> 3 workers and 1 queen, data as holotype.</p><!--PageBreak--><!--PageBreak--></tp:treatment-sec><tp:treatment-sec sec-type="Measurements and descriptions"><title>Measurements and descriptions.</title><p>
            <bold>Holotype worker</bold> (Figs <xref ref-type="fig" rid="F9">29–31</xref>). <abbrev xmlns:xlink="http://www.w3.org/1999/xlink" xlink:title="length of the head in full face view, measured in a straight line from the middle of anterior clypeal margin to the middle of posterior margin" xlink:type="simple">HL</abbrev> 1.53, <abbrev xmlns:xlink="http://www.w3.org/1999/xlink" xlink:title="maximum width of the head in full face view behind the eyes" xlink:type="simple">HW</abbrev> 1.18, <abbrev xmlns:xlink="http://www.w3.org/1999/xlink" xlink:title="minimum distance of frons between the frontal carinae" xlink:type="simple">FW</abbrev> 0.53, <abbrev xmlns:xlink="http://www.w3.org/1999/xlink" xlink:title="maximum distance between the outer borders of the frontal lobes" xlink:type="simple">FLW</abbrev> 0.55, <abbrev xmlns:xlink="http://www.w3.org/1999/xlink" xlink:title="maximum straight length of the antennal scape in profile view" xlink:type="simple">SL</abbrev> 1.50, <abbrev xmlns:xlink="http://www.w3.org/1999/xlink" xlink:title="maximum width of pronotum in dorsal view" xlink:type="simple">PW</abbrev> 0.85, <abbrev xmlns:xlink="http://www.w3.org/1999/xlink" xlink:title="length of mesosoma in profile, measured from the point at which the pronotum meets the cervical shield to the posterior basal angle of the metapleuron" xlink:type="simple">ML</abbrev> 2.08, <abbrev xmlns:xlink="http://www.w3.org/1999/xlink" xlink:title="maximum length of petiole in dorsal view" xlink:type="simple">PL</abbrev> 0.55, <abbrev xmlns:xlink="http://www.w3.org/1999/xlink" xlink:title="maximum height of petiole in profile view" xlink:type="simple">PH</abbrev> 0.25, <abbrev xmlns:xlink="http://www.w3.org/1999/xlink" xlink:title="straight length of propodeal spine in profile view, from its tip to the deepest point of the propodeal constriction at the base of the spine" xlink:type="simple">ESL</abbrev> 0.33, <abbrev xmlns:xlink="http://www.w3.org/1999/xlink" xlink:title="HL/HW" xlink:type="simple">CI</abbrev> 1.30, <abbrev xmlns:xlink="http://www.w3.org/1999/xlink" xlink:title="FW/HW" xlink:type="simple">FI</abbrev> 0.45, <abbrev xmlns:xlink="http://www.w3.org/1999/xlink" xlink:title="FLW/FW" xlink:type="simple">FLI</abbrev> 1.04, SI<sub>1</sub> 0.98, SI<sub>2</sub> 1.27, <abbrev xmlns:xlink="http://www.w3.org/1999/xlink" xlink:title="ESL/HW" xlink:type="simple">ESLI</abbrev> 0.28. <bold>Paratype workers</bold> (n = 15). <abbrev xmlns:xlink="http://www.w3.org/1999/xlink" xlink:title="length of the head in full face view, measured in a straight line from the middle of anterior clypeal margin to the middle of posterior margin" xlink:type="simple">HL</abbrev> 1.48−1.52, <abbrev xmlns:xlink="http://www.w3.org/1999/xlink" xlink:title="maximum width of the head in full face view behind the eyes" xlink:type="simple">HW</abbrev> 1.17−1.23, <abbrev xmlns:xlink="http://www.w3.org/1999/xlink" xlink:title="minimum distance of frons between the frontal carinae" xlink:type="simple">FW</abbrev> 0.52−0.54, <abbrev xmlns:xlink="http://www.w3.org/1999/xlink" xlink:title="maximum distance between the outer borders of the frontal lobes" xlink:type="simple">FLW</abbrev> 0.53−0.57, <abbrev xmlns:xlink="http://www.w3.org/1999/xlink" xlink:title="maximum straight length of the antennal scape in profile view" xlink:type="simple">SL</abbrev> 1.38−1.43, <abbrev xmlns:xlink="http://www.w3.org/1999/xlink" xlink:title="maximum width of pronotum in dorsal view" xlink:type="simple">PW</abbrev> 0.81−1.86, <abbrev xmlns:xlink="http://www.w3.org/1999/xlink" xlink:title="length of mesosoma in profile, measured from the point at which the pronotum meets the cervical shield to the posterior basal angle of the metapleuron" xlink:type="simple">ML</abbrev> 2.11−2.14, <abbrev xmlns:xlink="http://www.w3.org/1999/xlink" xlink:title="maximum length of petiole in dorsal view" xlink:type="simple">PL</abbrev> 0.53−0.59, <abbrev xmlns:xlink="http://www.w3.org/1999/xlink" xlink:title="maximum height of petiole in profile view" xlink:type="simple">PH</abbrev> 0.21−0.27, <abbrev xmlns:xlink="http://www.w3.org/1999/xlink" xlink:title="straight length of propodeal spine in profile view, from its tip to the deepest point of the propodeal constriction at the base of the spine" xlink:type="simple">ESL</abbrev> 0.30−0.37, <abbrev xmlns:xlink="http://www.w3.org/1999/xlink" xlink:title="HL/HW" xlink:type="simple">CI</abbrev> 1.28−1.31, <abbrev xmlns:xlink="http://www.w3.org/1999/xlink" xlink:title="FW/HW" xlink:type="simple">FI</abbrev> 0.43−0.46, <abbrev xmlns:xlink="http://www.w3.org/1999/xlink" xlink:title="FLW/FW" xlink:type="simple">FLI</abbrev> 1.02−1.06, SI<sub>1</sub> 0.98−1.03, SI<sub>2</sub> 1.25−1.27, <abbrev xmlns:xlink="http://www.w3.org/1999/xlink" xlink:title="ESL/HW" xlink:type="simple">ESLI</abbrev> 0.27−0.29. <bold>Paratype Queen</bold> (Figs <xref ref-type="fig" rid="F9">32–34</xref>). <abbrev xmlns:xlink="http://www.w3.org/1999/xlink" xlink:title="length of the head in full face view, measured in a straight line from the middle of anterior clypeal margin to the middle of posterior margin" xlink:type="simple">HL</abbrev> 1.63, <abbrev xmlns:xlink="http://www.w3.org/1999/xlink" xlink:title="maximum width of the head in full face view behind the eyes" xlink:type="simple">HW</abbrev> 1.33, <abbrev xmlns:xlink="http://www.w3.org/1999/xlink" xlink:title="minimum distance of frons between the frontal carinae" xlink:type="simple">FW</abbrev> 0.60, <abbrev xmlns:xlink="http://www.w3.org/1999/xlink" xlink:title="maximum distance between the outer borders of the frontal lobes" xlink:type="simple">FLW</abbrev> 0.63, <abbrev xmlns:xlink="http://www.w3.org/1999/xlink" xlink:title="maximum straight length of the antennal scape in profile view" xlink:type="simple">SL</abbrev> 1.50, <abbrev xmlns:xlink="http://www.w3.org/1999/xlink" xlink:title="maximum width of pronotum in dorsal view" xlink:type="simple">PW</abbrev> 1.13, <abbrev xmlns:xlink="http://www.w3.org/1999/xlink" xlink:title="length of mesosoma in profile, measured from the point at which the pronotum meets the cervical shield to the posterior basal angle of the metapleuron" xlink:type="simple">ML</abbrev> 2.50, <abbrev xmlns:xlink="http://www.w3.org/1999/xlink" xlink:title="maximum length of petiole in dorsal view" xlink:type="simple">PL</abbrev> 0.68, <abbrev xmlns:xlink="http://www.w3.org/1999/xlink" xlink:title="maximum height of petiole in profile view" xlink:type="simple">PH</abbrev> 0.53, <abbrev xmlns:xlink="http://www.w3.org/1999/xlink" xlink:title="straight length of propodeal spine in profile view, from its tip to the deepest point of the propodeal constriction at the base of the spine" xlink:type="simple">ESL</abbrev> 0.25, <abbrev xmlns:xlink="http://www.w3.org/1999/xlink" xlink:title="HL/HW" xlink:type="simple">CI</abbrev> 1.26, <abbrev xmlns:xlink="http://www.w3.org/1999/xlink" xlink:title="FW/HW" xlink:type="simple">FI</abbrev> 0.45, <abbrev xmlns:xlink="http://www.w3.org/1999/xlink" xlink:title="FLW/FW" xlink:type="simple">FLI</abbrev> 1.05, SI<sub>1</sub> 0.92, SI<sub>2</sub> 1.27, <abbrev xmlns:xlink="http://www.w3.org/1999/xlink" xlink:title="ESL/HW" xlink:type="simple">ESLI</abbrev> 0.19.</p><p>
            <bold>Holotype worker.</bold> Head longer than broad, with weakly convex sides and posterior margin, and narrowly rounded posterior corners; anterior clypeal margin narrowly rounded, not notched medially. Frontal carinae very feebly curved, merging with the rugae that extend to the posterior half dorsum of head. Frons wide, frontal lobes not extended. Antennal scape relatively long (SI<sub>2</sub> 1.27), gradually curved at the base, without any trace of lobe or carina.</p><p>Promesonotum in profile view slightly convex, promesonotal suture in dorsal view indistinct. Metanotal groove distinct, deep and abrupt. Propodeal lobes rounded. Propodeal spines quite short, straight, thin, acute, directly backward at an angle of about 30º. Petiole with distinct, but short peduncle, anterior surface slightly convex, meeting the dorsal one to form a blunt, narrowly rounded angle, dorsal surface short, gradually sloping posteriorly, without dorsal plate. Postpetiole subglobular, anterior and dorsal surfaces forming a feeble arch. Spurs of middle and hind tibiae well-developed and pectinate. Frons with dense, fine, slightly sinuous longitudinal rugae, number of rugae between frontal carinae level with the eyes is &gt;20; posterior third dorsum of head densely punctate; posterior part of the head densely micropunctate and dull. Clypeus almost smooth, at most with some fine longitudinal rugae, space between rugae shiny. Frontal triangle smooth and shiny.</p><p>Mesosoma with fine transverse rugae in the whole of dorsum, space between rugae with micropunctures and dull. Posterior of petiole with fine short rugae, the rest of petiole and postpetiole densely punctate, appearing dull.</p><p>Head with abundant long hairs at margins, genae with a few long hairs; dorsum of mesosoma with long hairs; petiole with 4−6 long hairs and a few short hairs. Antennal scape and tibiae with subdecumbent hairs. Body colored yellowish brown, appendages somewhat lighter.</p><p>
            <bold>Paratype workers.</bold> With similar morphological characters as holotype, but in one individual, dorsum of mesonotum and front part of pronotum of transverse rugae is abscure.</p><p>
            <bold>Paratype queen.</bold> Queen generally similar to workers by the shape and sculptures of head (except posterior dorsum of head with fine transverse rugae), frontal lobes, propodeal spines and petiole and postpetiole. Anterior half of scutum with sinuous longitudinal rugae and reticulation; scutum with coarse longitudinal rugae, scutellum concentrically rugulose, propodeal dorsum with transverse rugae; lateral of mesosoma <!--PageBreak-->with slightly less coarse longitudinal rugae. Petiolar node and postpetiole with some irregular rugae, space between rugae densely punctate, appearing dull.</p><p>
            <bold>Males.</bold> Unknown.</p></tp:treatment-sec><tp:treatment-sec sec-type="Habitat"><title>Habitat.</title><p>This species nests inside decayed wood in the broadleaf and coniferous forests, at elevation 1667m.</p></tp:treatment-sec><tp:treatment-sec sec-type="Etymology"><title>Etymology.</title><p>The specific epithet is the last name of a famous Chinese artist in the Tang Dynasty, Zhenqing Yan.</p></tp:treatment-sec><tp:treatment-sec sec-type="Differential diagnosis"><title>Differential diagnosis.</title><p>
            <italic><tp:taxon-name><tp:taxon-name-part taxon-name-part-type="genus">Myrmica</tp:taxon-name-part> <tp:taxon-name-part taxon-name-part-type="species">yani</tp:taxon-name-part></tp:taxon-name></italic> sp. n. is a remarkable new species, belonging to the <italic><tp:taxon-name><tp:taxon-name-part taxon-name-part-type="species">pachei</tp:taxon-name-part></tp:taxon-name></italic> group. So far, only three species (<italic><tp:taxon-name><tp:taxon-name-part taxon-name-part-type="genus">Myrmica</tp:taxon-name-part> <tp:taxon-name-part taxon-name-part-type="species">pachei</tp:taxon-name-part></tp:taxon-name></italic>, <italic><tp:taxon-name><tp:taxon-name-part taxon-name-part-type="genus">Myrmica</tp:taxon-name-part> <tp:taxon-name-part taxon-name-part-type="species">inezae</tp:taxon-name-part></tp:taxon-name></italic> and <italic><tp:taxon-name><tp:taxon-name-part taxon-name-part-type="genus">Myrmica</tp:taxon-name-part> <tp:taxon-name-part taxon-name-part-type="species">villosa</tp:taxon-name-part></tp:taxon-name></italic>) are recorded from the Himalayas which possess the key character of the whole mesosoma of dorsum bearing transverse rugae. <italic><tp:taxon-name><tp:taxon-name-part taxon-name-part-type="genus">Myrmica</tp:taxon-name-part> <tp:taxon-name-part taxon-name-part-type="species">yani</tp:taxon-name-part></tp:taxon-name></italic> sp. n. differs from the <italic><tp:taxon-name><tp:taxon-name-part taxon-name-part-type="genus">Myrmica</tp:taxon-name-part> <tp:taxon-name-part taxon-name-part-type="species">pachei</tp:taxon-name-part></tp:taxon-name></italic> and <italic><tp:taxon-name><tp:taxon-name-part taxon-name-part-type="genus">Myrmica</tp:taxon-name-part> <tp:taxon-name-part taxon-name-part-type="species">inezae</tp:taxon-name-part></tp:taxon-name></italic> by having a distinctly elongated head, with narrowly rounded posterior corners; posterior third of head dorsally without longitudinal rugae and reticulation, but densely punctate; petiole with distinct, short peduncle, its anterior surface slightly convex, meeting the dorsal one to form a blunt, narrowly rounded angle; dorsal surface short, gradually sloping posteriorly; body colored yellowish brown. It differs from <italic><tp:taxon-name><tp:taxon-name-part taxon-name-part-type="genus">Myrmica</tp:taxon-name-part> <tp:taxon-name-part taxon-name-part-type="species">villosa</tp:taxon-name-part></tp:taxon-name></italic> by the distinctly elongated head, with narrowly rounded posterior corners; posterior third of head dorsally without longitudinal rugae, but densely punctate; propleuron with densely micropunctures and dull; dorsum of propodeum with fine transverse rugae; anterior surface of petiole slightly convex, meeting the dorsal one to form a blunt, narrowly rounded angle.</p><fig id="F9" position="float" orientation="portrait"><label>Figures 29–34.</label><caption><p>
          <italic><tp:taxon-name><tp:taxon-name-part taxon-name-part-type="genus">Myrmica</tp:taxon-name-part> <tp:taxon-name-part taxon-name-part-type="species">yani</tp:taxon-name-part></tp:taxon-name></italic> sp. n. <bold>29−31</bold> Worker (G020318) <bold>32−34</bold> Queen (G020318). <bold>29, 32</bold> body in profile view <bold>30, 33</bold> head in full-face view <bold>31, 34</bold> body in dorsal view.</p></caption><graphic xmlns:xlink="http://www.w3.org/1999/xlink" xlink:href="zookeys-551-085-g009.jpg" position="float" orientation="portrait" xlink:type="simple" id="oo_72639.jpg"/></fig></tp:treatment-sec></tp:taxon-treatment>
